# Supplementary material for: Intraspecific differences in molecular stress responses and coral pathobiome contribute to mortality under bacterial challenge in Acropora millepora
Source: Sci Rep. 2017 Jun 1;7:2609. doi: 10.1038/s41598-017-02685-1 (PMC5454005; doi:10.1038/s41598-017-02685-1)
Supplement: Supplementary file 2 — Supplementary Data 1 [file 41598_2017_2685_MOESM2_ESM.zip › SuppData1_significantExpressionResults.txt]

gene	baseMeanInt	lfcInt	lfcSEInt	statInt	pvalInt	padjInt	baseMeanBac	lfcBac	lfcSEBac	statBac	pvalBac	padjBac	baseMeanSurv	lfcSurv	lfcSESurv	statSurv	pvalSurv	padjSurv	annotation
isogroup10007	25.7108269334319	0.201014827434006	0.323485175844261	0.621403521535042	0.534334155607993	0.940201737941067	25.7108269334319	-0.0971682401693182	0.218736293176399	-0.444225504411182	0.65687955455332	0.908871035950357	25.7108269334319	-0.700966623390381	0.225324364988444	-3.11092244030658	0.00186503918088003	0.0348991283041144	Enoyl-CoA isomerase ; delta(3,5)-Delta(2,4)-dienoyl-CoA isomerase [EC:5.3.3.-] E=4e-44
isogroup10018	6.65634409901749	0.584759101123374	0.637683928991939	0.91700460767103	0.359140225640617	0.910310095725064	6.65634409901749	-0.408513717469988	0.424090948010894	-0.963269127497373	0.335412482085737	0.774006424165056	6.65634409901749	-1.51526250992778	0.438965424047593	-3.4518949031473	0.000556664504993234	0.0157556512602824	Histone acetyltransferase complex SAGA/ADA, subunit ADA2 ; transcriptional adapter 2-alpha E=3e-75
isogroup10020	18.0354830593847	0.822553148360403	1.78888631895907	0.459812979529653	0.645650465936423	0.959372295446345	18.0354830593847	-0.502919291826455	1.22436851653105	-0.410758105126188	0.681249915899156	0.916734495475943	18.0354830593847	-4.81063495466517	1.2462778023264	-3.8600021164505	0.000113386043005459	0.0050895029671745	NA
isogroup10021	6.28705150407287	0.169448886081073	0.631188235964662	0.268460146159251	0.788345147987591	0.976308376514678	6.28705150407287	-0.321568311057451	0.460736994253575	-0.697943327903186	0.485212636449346	0.843244240993263	6.28705150407287	1.90049010367231	0.440611386897852	4.31330228901439	1.60833971129021e-05	0.00118265502488993	Class IV sirtuins (SIR2 family) ; mono-ADP-ribosyltransferase sirtuin 6 [EC:2.4.2.31] E=7e-149
isogroup10027	59.8349402856592	0.233222728888204	0.249065858984225	0.936389796013656	0.349072529753877	0.910310095725064	59.8349402856592	0.092517592165043	0.169896573790434	0.54455243034602	0.586061379188458	0.887994353325933	59.8349402856592	-0.495167790668083	0.176178660002075	-2.81060027736759	0.00494491770736732	0.0651295956902845	Disrupter of silencing SAS10
isogroup10047	12.0886611121734	-0.878700450504905	0.382073104027763	-2.29982283819972	0.0214582590264692	0.643353724041091	12.0886611121734	0.402854086884228	0.266187434737137	1.51342262748822	0.13017234094433	0.584118940520815	12.0886611121734	0.925348709286089	0.265211093404214	3.48910257639843	0.000484645132981305	0.0142405868090671	glycine amidinotransferase [EC:2.1.4.1] E=4e-138
isogroup10098	24.4510851030263	0.940597216929166	0.383989288922811	2.44954024516617	0.014303872386024	0.583032213439247	24.4510851030263	-0.92021167968284	0.265040486924047	-3.47196645449322	0.000516660892802179	0.0469583779153682	24.4510851030263	-0.505626419402371	0.262004378895521	-1.92983957571182	0.0536267181787874	0.270873236834724	Dynein light chain type 1 ; dynein light chain LC8-type E=5e-56
isogroup1011	11.239065802907	-0.364218647266433	0.405706136176374	-0.897740050715169	0.369324151934716	0.910310095725064	11.239065802907	-0.044370723354979	0.283868163060477	-0.156307501611324	0.875790643589005	0.972045243297779	11.239065802907	0.748365288893532	0.276772545959874	2.70390000676594	0.00685309083777296	0.0799054009793878	Ca2+-activated K+ channel Slowpoke, alpha subunit ; potassium channel subfamily T member 1 E=3e-159
isogroup10113	9.32183154213485	-2.81688984477375	1.40901377955415	-1.99919254562939	0.0455875248108918	0.724363890978125	9.32183154213485	3.87049935651685	0.952815781483228	4.06216965727805	4.8618720803311e-05	0.0144073625909044	9.32183154213485	-1.29045303213347	1.01559005792917	-1.27064362442141	0.20385545987971	0.534782528580101	NA
isogroup10129	5.38421197874197	1.13071401156935	0.736519596755777	1.53521239156421	0.124731665493392	0.806475438157098	5.38421197874197	-0.839986088020499	0.492078342927071	-1.7070169823446	0.0878188959583886	0.509130940124281	5.38421197874197	-1.69401631903133	0.504741348205178	-3.3562067483774	0.000790194725807802	0.0199017546002505	NA
isogroup10186	18.8370686988689	-0.60364500935889	0.339084668203485	-1.7802191191866	0.0750401076182679	0.755324211232267	18.8370686988689	0.406146076071557	0.235287698094002	1.7261679185169	0.0843172078275992	0.501712500379927	18.8370686988689	0.70437503619134	0.239692632175725	2.93865952323034	0.00329634973231019	0.0499123715631493	NA
isogroup10200	11.1386767139011	-1.79198519613802	0.795901132234144	-2.25151733495818	0.0243527902107604	0.660584245151026	11.1386767139011	1.73314755242034	0.533272570930431	3.25002193417978	0.00115396107694436	0.0740610194689776	11.1386767139011	-1.33905055690411	0.557844940551954	-2.40039921412428	0.0163771999870736	0.137728487017728	Fibrillins and related proteins containing Ca2+-binding EGF-like domains
isogroup10215	77.977000493202	1.49032330453936	0.946052872824148	1.57530656832156	0.115185698597556	0.802769861125304	77.977000493202	-2.59211128626895	0.656641078286745	-3.94753141705979	7.89611588766739e-05	0.0180740995662283	77.977000493202	0.15849563452363	0.657255272992558	0.241147756490384	0.809440600366844	0.936215491078531	NA
isogroup10230	15.6044216237023	0.0230584380820474	0.542266895847258	0.0425223045305393	0.966082331384843	0.998417730984044	15.6044216237023	-0.0742200759198429	0.380053995176532	-0.195288240254831	0.845167302753779	0.964164117969599	15.6044216237023	1.09003387704818	0.381738657941653	2.85544535344069	0.00429765179771282	0.059835907474721	NA
isogroup10232	3.2969269159584	0.429198082598294	0.871899750979082	0.49225622798531	0.622538219660689	0.958251650341483	3.2969269159584	-0.601339514835591	0.637187874107685	-0.94373973402696	0.345302664029192	0.781081138157238	3.2969269159584	1.71473989976176	0.598959788445457	2.86286313846244	0.0041983186457071	0.0590144060928261	NA
isogroup10244	26.3107442935216	0.503956645508283	0.287476381278908	1.75303669562804	0.079595708467019	0.760263708875907	26.3107442935216	-0.108436311647057	0.194635682810244	-0.557124521472122	0.577442354665598	0.883183740425817	26.3107442935216	-0.598631475921627	0.204410978969402	-2.92856811771952	0.00340527208832235	0.0510546582668248	Component of histone deacetylase complex (breast carcinoma metastasis suppressor 1 protein in human)
isogroup10245	21.6384893964358	-0.13750376124684	0.486221292485574	-0.28280078098579	0.777329555620038	0.974822686458061	21.6384893964358	0.157985615851761	0.340754899781232	0.463634172107838	0.642909867221662	0.904024252394691	21.6384893964358	1.25187119517096	0.345084027519687	3.62772859749221	0.000285925586677571	0.00993812140107577	NA
isogroup10259	5.97591744070937	0.52051333569833	0.547425013557475	0.950839517390231	0.34168584873496	0.908798367938663	5.97591744070937	-0.305109568162109	0.363530967123266	-0.839294573930071	0.401304027361985	0.808309553973972	5.97591744070937	-1.07309423483818	0.379762480057527	-2.82569840674	0.00471776605730973	0.0629307846094926	DNA alkylation damage repair protein
isogroup10276	15.103965751441	-1.00195989894016	0.386635205111372	-2.59148645983116	0.009556230202948	0.539812850978873	15.103965751441	0.84789342410305	0.267230169312018	3.17289558393031	0.00150926794019287	0.085023187634472	15.103965751441	0.780313577956965	0.278604005236343	2.80079813387829	0.00509763958993465	0.0664236510414191	Predicted protein kinase KKIAMRE ; cyclin-dependent kinase-like [EC:2.7.11.22] E=1e-125
isogroup10283	2.93595922970199	0.77717385121055	0.768622211971891	1.01112593300774	0.311956159786008	0.892444669823783	2.93595922970199	-0.594985310491577	0.500125772600509	-1.18967136486053	0.234175584387349	0.697976011575619	2.93595922970199	-1.64753209968173	0.521202675901877	-3.1610200328133	0.00157217685376684	0.0311729863159488	NA
isogroup10289	12.4354319430264	-1.05220399535509	0.425385851327191	-2.47352842618589	0.0133786160415174	0.569096768998616	12.4354319430264	0.896653788143703	0.285381226605234	3.14195085223331	0.00167826204399115	0.091977559886601	12.4354319430264	-0.138296740679157	0.302699237865429	-0.456878390756437	0.647758456833701	0.868441662105709	Transthyretin and related proteins
isogroup10290	11.4846230477247	0.461320018033071	0.437980366324503	1.05328926477785	0.292208437524045	0.8836415270564	11.4846230477247	-0.467081987690223	0.295210451569069	-1.5822000379988	0.113603911715266	0.557454822400767	11.4846230477247	-0.8539562222357	0.298349505589301	-2.86226793152871	0.00420621165261045	0.0590686133518702	NA
isogroup10294	22.0464837506727	-2.06367273498267	0.692343979409826	-2.9807043844619	0.00287586258892212	0.41665838874948	22.0464837506727	1.57361500300694	0.474583746642454	3.31577938380701	0.000913879423020246	0.0652046886813952	22.0464837506727	0.209285967224407	0.485140638562895	0.431392364581874	0.666183100790623	0.878059741185814	FOG: Immunoglobin and related proteins ; brain-specific angiogenesis inhibitor 3 E=1e-54
isogroup10302	18.4581383519536	0.278573444419074	0.431376020535546	0.645778696908627	0.518422686224185	0.937208350160879	18.4581383519536	-0.439152272192794	0.292743933291983	-1.50012424597296	0.133582221457291	0.588767664633899	18.4581383519536	-0.814485237799196	0.294198231915964	-2.76849127370639	0.00563164937397717	0.0706843304992852	NA
isogroup10337	12.0289546851675	-0.896076205559243	0.458313519265962	-1.95515988049928	0.050564202286399	0.724560036576927	12.0289546851675	1.20344545333149	0.307647734585704	3.91176439167387	9.16242763839697e-05	0.0180740995662283	12.0289546851675	-0.168429235523098	0.336965331754001	-0.499841436643872	0.617186731197072	0.852778841386491	NA
isogroup10342	5.07062974310245	0.763311454799223	0.550620701477819	1.3862745311801	0.165663090732554	0.835376882386109	5.07062974310245	-0.411808064656582	0.36048233660481	-1.14238070174306	0.253295809329497	0.71347017861762	5.07062974310245	-1.33107552202697	0.383338162486467	-3.47232718337549	0.000515967089233833	0.0148867986678895	WD40 repeat protein ; aladin E=7e-87
isogroup10378	8.25215734928378	0.0526904435831846	0.823061010410947	0.0640176644461347	0.948956161463857	0.997942715097222	8.25215734928378	-0.0620489597282713	0.587303067250596	-0.105650665198715	0.915859524649536	0.981239744047201	8.25215734928378	2.61164952847435	0.587861180196457	4.4426296827451	8.88660388074639e-06	0.000764927497570364	Transthyretin and related proteins
isogroup10386	20.5456855637044	0.373919886442565	0.382730711092535	0.976979049774137	0.328579524304357	0.902756845211352	20.5456855637044	-0.320491480231305	0.258875739635281	-1.23801280368269	0.215711313357963	0.68182773190431	20.5456855637044	-0.903839565878795	0.263904091812755	-3.42487893867173	0.000615073428255682	0.0168231205152624	NA
isogroup10401	5.18757455434034	-0.804288024185328	0.559922220899377	-1.43642812191564	0.150880555770622	0.825181556434288	5.18757455434034	0.661558428036281	0.395618587957716	1.67221270226815	0.0944823865945979	0.521831034268688	5.18757455434034	1.17193695801215	0.405923247610068	2.88709002234313	0.00388822964651561	0.0562774128758288	NA
isogroup10425	15.415111067483	0.69517070495207	0.457094157120901	1.52084793498727	0.128298002055182	0.808746638283621	15.415111067483	-0.534943131433935	0.30853388872915	-1.73382293153392	0.0829495055564154	0.499506220085196	15.415111067483	-1.17366936513321	0.3149061331089	-3.72704511514654	0.000193737789971703	0.00746043442277875	NA
isogroup10426	8.63945623703837	-0.496308917590016	0.546191422371362	-0.908672119813279	0.363523225107693	0.910310095725064	8.63945623703837	0.157447215765983	0.392234378222758	0.401411055500508	0.688117511156398	0.919505560674715	8.63945623703837	1.73576066541522	0.384198355210237	4.5178763570328	6.24629387764668e-06	0.000589690440720025	Trypsin
isogroup10430	7.14785441666253	-0.533347490224125	1.05684320762457	-0.504660943436359	0.613796997400095	0.957073766902303	7.14785441666253	-0.0595490128442767	0.744886381565701	-0.079943752923914	0.936281991364029	0.985616924187673	7.14785441666253	2.17996128299701	0.740997734132561	2.9419270566987	0.00326176748657807	0.0497614412363446	LRR-containing protein ; E3 ubiquitin-protein ligase DZIP3 [EC:6.3.2.19] E=7e-23
isogroup10434	3.26181646445638	-2.3569553566778	0.850663672993238	-2.77072529544416	0.00559315917181696	0.499309896499676	3.26181646445638	1.70543091200479	0.592968254078661	2.87609142694265	0.00402633070985615	0.140950471955323	3.26181646445638	1.65597514991028	0.618996223608956	2.67525888971566	0.00746715628804938	0.0848345481079399	NA
isogroup10448	3.3912826239092	-1.42093897826781	1.33282450226838	-1.06611108653049	0.286373428558387	0.88273722236265	3.3912826239092	0.877343960967998	0.967335436994945	0.906969730886209	0.364422804223365	0.791795183841109	3.3912826239092	4.48047644570468	0.971590623783833	4.61148588307243	3.99800813005569e-06	0.000409110859909825	NA
isogroup10455	63.1505187910398	0.493829448547101	0.196474145967295	2.51345766699148	0.0119554125389261	0.555469820989734	63.1505187910398	-0.430440618269276	0.135283402972628	-3.18176959487313	0.0014637821731864	0.0836700177352993	63.1505187910398	-0.172679405539048	0.135753707964528	-1.27200507542798	0.203371315958605	0.534278719285864	RNA-binding protein LARK, contains RRM and retroviral-type Zn-finger domains ; splicing factor, arginine/serine-rich 7 E=2e-08
isogroup10513	24.9054704266336	0.155805267926693	0.630139543658676	0.247255182593472	0.804710741180709	0.976835285939664	24.9054704266336	-0.239983508352062	0.44155920334204	-0.543491125393137	0.586791699546477	0.887994353325933	24.9054704266336	1.80340303395305	0.443838691009862	4.06319473827256	4.84056129923008e-05	0.00267290315062769	C-type lectin
isogroup10521	27.4903636631606	0.527939068391869	0.62424618995901	0.845722532045465	0.397707550385207	0.917195838592984	27.4903636631606	-0.444583653442588	0.426554037502849	-1.04226807005576	0.297287411593695	0.749408149069162	27.4903636631606	-1.82913426528161	0.432962462222098	-4.22469480585898	2.39264805848564e-05	0.00157709995674867	NA
isogroup10525	9.26714250626974	0.0540479027459381	0.491260150009456	0.110018902906938	0.912394383566026	0.992564053625698	9.26714250626974	-0.0380366165241522	0.32694823767159	-0.116338343937975	0.90738439784955	0.979952700920924	9.26714250626974	-0.964031984823289	0.339693576258319	-2.83794587887701	0.00454048807339793	0.0618564909813031	Locus-specific chromosome binding proteins ; polycomb group RING finger protein 1 E=8e-32
isogroup10545	6.81759427298319	-0.473178831785993	0.553553237994566	-0.854802753029218	0.392660353864916	0.91634154314741	6.81759427298319	0.291024685240187	0.390125308465971	0.745977456280748	0.455681033352526	0.832041497510296	6.81759427298319	1.09372338792738	0.39203214395535	2.78988191348909	0.00527272687586607	0.0679395286243307	NA
isogroup10546	22.1228242142279	-1.29805448479885	0.582585251905053	-2.22809362330099	0.0258742724333225	0.661620668428027	22.1228242142279	1.49308401084517	0.402223033676354	3.71207983092925	0.000205563125790993	0.0283682089807522	22.1228242142279	0.785074556632054	0.418611149464803	1.87542677168484	0.0607340349469915	0.292568810264785	NA
isogroup1056	91.2958417256332	-0.715786733670338	0.247231909290589	-2.89520368031872	0.00378912583870221	0.458227022337241	91.2958417256332	0.677048610627715	0.16979099548723	3.98754132211114	6.67615789051078e-05	0.017445039002115	91.2958417256332	0.117638618139727	0.174484201239923	0.674207849786749	0.50017917972344	0.787357660210728	E3 ubiquitin-protein ligase mind-bomb [EC:6.3.2.19] E=7e-06
isogroup10574	2.54331057821606	0.0827258646132841	0.893504581470756	0.0925858314874144	0.926232600229918	0.995275087993618	2.54331057821606	-0.210128755388239	0.561488588102485	-0.37423513111523	0.70822938896788	0.924818904940834	2.54331057821606	-2.40471571901609	0.596141261900456	-4.03380183976869	5.4881604698651e-05	0.00294174709149302	Molecular co-chaperone STI1 ; nuclear factor erythroid 2-related factor 1/3 E=2e-05
isogroup10604	23.842693237088	0.677933856757561	0.317917283635124	2.13242214769182	0.0329721582780279	0.708094965881371	23.842693237088	-0.694841091453402	0.220681288430458	-3.14861806542499	0.00164044442163371	0.0912723316416962	23.842693237088	-0.0706399040506417	0.216624887847071	-0.326093205414656	0.744353837603081	0.914382950440387	Glutathione S-transferase
isogroup10607	5.44394123374443	-1.69057834467825	0.572607152274362	-2.95242268274746	0.00315291017565692	0.426286537878428	5.44394123374443	1.26481684606806	0.392141911349923	3.22540592948611	0.00125794168321209	0.0763795047736206	5.44394123374443	0.893699145402362	0.414146541387078	2.1579297569627	0.0309332935175178	0.20028623187692	Glucose-repressible alcohol dehydrogenase transcriptional effector CCR4 and related proteins ; CCR4-NOT transcription complex subunit 6 E=1e-19
isogroup10615	13.4871784693175	-0.678560371415773	1.2479102587475	-0.543757346859883	0.586608463803948	0.950771411695522	13.4871784693175	0.459483489855154	0.82222861356227	0.558826927543256	0.57627984322942	0.88266107610736	13.4871784693175	-6.17853586735252	0.850056821602266	-7.26837984278115	3.63824563088204e-13	1.33096120791742e-09	NA
isogroup10628	10.0680297126481	1.23618136226659	1.12078514400828	1.10296016045111	0.270044466531819	0.878840201285049	10.0680297126481	-0.111515080629401	0.764400849611564	-0.145885605289513	0.884011695324281	0.973772763910455	10.0680297126481	-2.27256668049063	0.79232743843474	-2.86821656079478	0.00412792878228312	0.0583139015402921	Dopamine beta-monooxygenase ; dopamine beta-monooxygenase [EC:1.14.17.1] E=5e-07
isogroup10638	65.7793241778079	-4.58455817658927	1.79719303128676	-2.55095479271184	0.0107428259497758	0.546785869120099	65.7793241778079	4.83554953883994	1.22738483546871	3.93971751899099	8.15776075412103e-05	0.0180740995662283	65.7793241778079	-1.37336093532144	1.26032789284749	-1.0896854248132	0.275851738673712	0.613341116856162	NA
isogroup10641	7.70577368511725	-1.25096686983751	0.744051570299221	-1.68129054459818	0.0927064935865998	0.787789849391821	7.70577368511725	0.82635338186721	0.492856115095445	1.67666253203977	0.0936084912814252	0.521222622877129	7.70577368511725	-1.48587201776877	0.509453634450922	-2.91659911185089	0.00353870274438177	0.0523048861197358	N-acetylglucosaminyltransferase complex, subunit PIG-A/SPT14, required for phosphatidylinositol biosynthesis/Sulfolipid synthase ; alpha-1,6-mannosyltransferase [EC:2.4.1.-] E=2e-59
isogroup10655	53.1232112314222	-0.0744202975322211	0.42461245431397	-0.17526640298966	0.860870309648373	0.984092809843202	53.1232112314222	0.187844959970472	0.291177841788748	0.645121066962079	0.518848732616998	0.859220271311787	53.1232112314222	-0.84275025176749	0.296844680627082	-2.83902763555401	0.00452512376769725	0.0617687836685763	Heterochromatin-associated protein HP1 and related CHROMO domain proteins
isogroup10663	15.1571602697041	-0.88918914885205	0.475786380848576	-1.86888314723545	0.0616390734689469	0.734715130432232	15.1571602697041	0.576425976606376	0.315823746885244	1.82515083900839	0.0679782700908187	0.476461766451747	15.1571602697041	-1.12879504248409	0.32717519672787	-3.45012413463291	0.000560328835487733	0.0157982501920848	NA
isogroup10674	7.0036764995113	1.10953788222301	0.508685401185339	2.18118679961634	0.0291696027814228	0.673247314669654	7.0036764995113	-0.406963761026691	0.338158210348403	-1.20347147747026	0.228793922417392	0.693873879115791	7.0036764995113	-1.16856605574538	0.364579495282992	-3.2052434952172	0.00134948266636533	0.0283000685080223	Uncharacterized conserved protein, contains PCI domain
isogroup10675	94.5072718250549	-9.86731945107215	1.86351447411912	-5.29500553288508	1.19012807080885e-07	0.00174151440601459	94.5072718250549	7.61224212868122	1.29031595359891	5.89951794942113	3.64565115318272e-09	1.77822711081742e-05	94.5072718250549	4.27126313465584	1.31075554534061	3.25862678959401	0.0011195283796613	0.0250873794480609	NA
isogroup10682	20.0223222858249	0.726320129159426	1.35849399402878	0.534650968169122	0.59289123249656	0.951668367857611	20.0223222858249	-1.75889557038053	0.951758987801548	-1.84804723982	0.064595509244113	0.46677831445388	20.0223222858249	3.21212284195634	0.941690598545046	3.41101721406076	0.000647210053049229	0.0174981758405393	NA
isogroup10685	3.88772114109639	-0.960394640686156	1.18007453198359	-0.81384235881426	0.415735265307175	0.920201805663273	3.88772114109639	0.533191187235524	0.778275424898932	0.685093181896069	0.493285122393803	0.84792557927342	3.88772114109639	-2.32696207312286	0.801279218674778	-2.90405893337828	0.00368358815073161	0.0540035136888417	NA
isogroup10705	6.89286931738014	-0.744229976807078	0.550643848036435	-1.35156322813913	0.176515080345951	0.839399184130192	6.89286931738014	0.606509187545596	0.391690300142002	1.54844066173126	0.121516237771136	0.571098827206779	6.89286931738014	1.51916230781525	0.398298890937074	3.81412638192674	0.000136665520672582	0.00586459402933105	FOG: Leucine rich repeat ; NACHT, LRR and PYD domains-containing protein 3 E=2e-29
isogroup10712	7.73942735501089	1.57782038850887	0.488375036123818	3.23075561157234	0.00123463454754783	0.366953972422293	7.73942735501089	-1.2721779259059	0.339459857658404	-3.7476535066072	0.000178496597412641	0.0273845917153985	7.73942735501089	-0.578000430875738	0.327922191678185	-1.76261456389317	0.0779655190556671	0.333188481319441	Calcium-responsive transcription coactivator
isogroup1072	38.0605514151903	0.220483566366059	0.25794499388268	0.854769705150163	0.392678652679649	0.91634154314741	38.0605514151903	-0.110974035446684	0.174945899661075	-0.634333446292111	0.525863233379616	0.862568444307272	38.0605514151903	-0.546100435324813	0.179934552029523	-3.03499483098282	0.00240539809405909	0.0412156795203356	Nuclear localization sequence binding protein ; translation machinery-associated protein 16 E=8e-92
isogroup10726	19.3794922787216	0.708919773569551	0.398410411704582	1.77937060062379	0.0751790231137887	0.755324211232267	19.3794922787216	-0.559792962154394	0.270240746237185	-2.07146024405614	0.0383158060155656	0.38394135542849	19.3794922787216	-0.993135955166767	0.274352382252388	-3.61992830903556	0.000294684650840906	0.0101941382878368	Uroporphyrinogen decarboxylase ; uroporphyrinogen decarboxylase [EC:4.1.1.37] E=4e-171
isogroup10732	31.1904986652016	0.0869453770475074	0.268281904283464	0.324082152613774	0.745875838522622	0.971346243664659	31.1904986652016	-0.0642521535513331	0.187771098734142	-0.342183403007644	0.732212874655123	0.93335128432034	31.1904986652016	0.628162220803113	0.188832940345872	3.32655001639308	0.000879282382300544	0.0211620708884932	NA
isogroup10734	18.8799702787605	0.0501654149162512	0.314574169111785	0.159470865194989	0.873297910759849	0.985271266626744	18.8799702787605	0.0999471763110824	0.221926973413162	0.450360651406761	0.652450412570054	0.906909620270379	18.8799702787605	0.821891660372618	0.22577995640973	3.64023305452813	0.000272391380553589	0.00960458571479678	Uncharacterized conserved protein
isogroup10755	46.9639384240094	0.147528023820299	0.370051942872126	0.39866842118237	0.690137539164001	0.966738114070291	46.9639384240094	-0.360128522832837	0.253802395451354	-1.41893271807934	0.155918632492859	0.617414909019061	46.9639384240094	-0.682407631406554	0.255174465478498	-2.67427867489373	0.00748901908948497	0.0849425205209276	Phosphatidylinositol-4-phosphate 5-kinase
isogroup10760	9.60037962002451	1.78687897502332	0.756851458094186	2.3609374810783	0.0182288034210026	0.624688713019979	9.60037962002451	-1.41791486445744	0.516967655027149	-2.74275353722657	0.00609263955377909	0.178307189180899	9.60037962002451	-1.78779312307842	0.519688716033826	-3.44012303504018	0.000581449797580989	0.016175579634986	FOG: RRM domain
isogroup10762	23.5543233666745	0.0414976349564106	0.404973800124967	0.10246992507566	0.918383683479742	0.994052706534413	23.5543233666745	0.0750079406957736	0.272462680551495	0.275296200360171	0.783088683408279	0.946607089171859	23.5543233666745	-1.23621796203213	0.281975030743747	-4.38413982532935	1.16444965848503e-05	0.000921048208249265	NA
isogroup1078	24.8940088146969	0.57189712943033	0.327575399103586	1.74584883662001	0.0808372222663796	0.763648207504153	24.8940088146969	-0.266106185441627	0.221939101755249	-1.19900541786947	0.230525838937102	0.695522598178682	24.8940088146969	-0.760291611566637	0.229587326911086	-3.31155740081891	0.000927782040799774	0.0220393418880245	Predicted pyridoxal-dependent decarboxylase
isogroup10794	17.3564411363057	-1.6911366845268	0.70483409356526	-2.39934007160824	0.0164246528391878	0.611557111948691	17.3564411363057	1.5016877250196	0.480511526648987	3.12518564433227	0.00177692879350603	0.0948477692255544	17.3564411363057	-0.20626173990467	0.495524010994228	-0.416249738314037	0.677227267246882	0.882445823831133	NA
isogroup10818	6.82281797780283	0.0414431078309976	0.741648285708745	0.0558797325222603	0.95543761670217	0.997942715097222	6.82281797780283	-0.405098666256736	0.480603268055188	-0.842896195641802	0.399286501407843	0.807722167280888	6.82281797780283	-2.85191517319179	0.491011513492296	-5.80824501019881	6.31310858219343e-09	2.19951709245801e-06	NA
isogroup10824	3.11441219074843	0.492797075902132	0.787343744998841	0.625898254774167	0.531381679320102	0.939410852751356	3.11441219074843	-0.104470592208246	0.508854749209184	-0.205305329999581	0.837333580019993	0.962158024498728	3.11441219074843	-1.72513495300003	0.553980180900001	-3.11407341359642	0.00184523570971445	0.0347507517892556	Predicted hormone receptor interactor ; E3 ubiquitin-protein ligase mind-bomb [EC:6.3.2.19] E=8e-10
isogroup1083	26.7782721981392	0.309352432658065	0.31121762869641	0.994006778966352	0.320219567155718	0.897339836410732	26.7782721981392	-0.188994436190163	0.211008373126686	-0.89567268535213	0.370427602869398	0.795256325232968	26.7782721981392	-0.617382110673953	0.216573848120691	-2.85067710636005	0.00436262469697581	0.0605538716019252	NA
isogroup10841	45.2069660124346	-0.00853190654182116	0.516251575438347	-0.0165266450462195	0.986814245316006	0.999478013991989	45.2069660124346	-0.487051900154379	0.359777187933229	-1.35375981715875	0.175813017301245	0.645265082058972	45.2069660124346	1.08132227108606	0.358921546060076	3.01269813126536	0.00258936345941011	0.0431059789551173	NA
isogroup10844	5.63241629414884	-1.21295176050241	0.639888716464106	-1.89556672792252	0.0580173603801698	0.728398399933938	5.63241629414884	1.34618496691854	0.449578489558267	2.99432690438822	0.00275051073153997	0.117553761076695	5.63241629414884	1.31564798522332	0.48195291870317	2.72982678217499	0.0063367611320993	0.0761295777060829	Small nuclear ribonucleoprotein (snRNP) LSM3
isogroup10923	8.0872280717226	-1.3201178872208	1.59333312638445	-0.828525978253132	0.407372688994534	0.919339382113886	8.0872280717226	0.761026907888646	1.11711344901851	0.681244065727865	0.495717069437606	0.848776389069554	8.0872280717226	3.61203370317401	1.13605246974544	3.1794602796677	0.00147549589893544	0.0300709352216189	NA
isogroup1093	14.7076165102251	0.516177240214005	0.426357494072982	1.21066768472386	0.226022792183765	0.863954221347964	14.7076165102251	-0.536964238857671	0.302526015494028	-1.77493574554506	0.0759084972646119	0.487083192006568	14.7076165102251	0.903474086672554	0.29513080035771	3.06126668439047	0.00220402689960164	0.0390862753891346	Rap1-GTPase-activating protein (Rap1GAP) ; signal-induced proliferation-associated gene 1 E=4e-120
isogroup10932	5.41473184903039	-0.403857796599402	0.584013390810467	-0.691521466723471	0.489237895163069	0.93638422730791	5.41473184903039	0.198212637722435	0.420247218948889	0.471657226473026	0.637171472564698	0.904024252394691	5.41473184903039	1.49198033629019	0.413052674193183	3.61208250062655	0.000303747891844058	0.0103607060637625	NA
isogroup10978	22.0399431943317	0.585359714784277	0.461790652348767	1.26758675561537	0.204945564123768	0.851103338217927	22.0399431943317	-0.466171206973715	0.325686342558485	-1.43135018592314	0.152329877403299	0.61274289986966	22.0399431943317	1.18147895590136	0.32429959357801	3.64317125058978	0.000269299539073495	0.00954155001274203	Prolylcarboxypeptidase (angiotensinase C) ; dipeptidyl-peptidase II [EC:3.4.14.2] E=5e-174
isogroup10979	10.4953971750239	-2.36007869885503	0.933251626731792	-2.52887713372644	0.0114428077057986	0.546785869120099	10.4953971750239	2.8094680260869	0.631662101962318	4.44773877894372	8.67789701631477e-06	0.00604684128760639	10.4953971750239	-0.275259569540523	0.672945756770593	-0.409036786057572	0.682512665396064	0.885547777331141	NA
isogroup10996	23.8795159117972	-0.603945632740376	0.409418186160918	-1.47513142589861	0.140177213071188	0.815903450964348	23.8795159117972	0.481100588854543	0.285230128020024	1.68671027914964	0.0916590745904697	0.516207571161791	23.8795159117972	0.980844634361193	0.290801654572909	3.37289908409127	0.000743812085932903	0.0191961239038028	NA
isogroup11004	7.02718307129644	-1.38371623137545	0.478769850529182	-2.89014905563923	0.00385059201759754	0.458227022337241	7.02718307129644	1.24685426879349	0.327473827248829	3.80749288964114	0.000140382774153945	0.0225738586175239	7.02718307129644	0.685324278227339	0.354934989916048	1.93084451434173	0.0535022835745745	0.270799754701822	NA
isogroup11005	15.1517865411117	-2.53713339838723	1.22133056625039	-2.07735192133649	0.0377690902023143	0.71129356104307	15.1517865411117	3.01855474099034	0.836347499633016	3.60921117396162	0.000307129518811333	0.0359193694288996	15.1517865411117	-0.36585138880055	0.86705710112238	-0.421946130568524	0.673064337759608	0.880601974205767	Gelatinase A and related matrix metalloproteases ; matrix metalloproteinase-14 (membrane-inserted) [EC:3.4.24.80] E=9e-132
isogroup11019	12.4721229994774	-0.293089202610246	0.447685712808063	-0.654676247700365	0.512676221084535	0.937208350160879	12.4721229994774	-0.122524184025303	0.313849017520448	-0.390392122280006	0.696246612180606	0.921090016819347	12.4721229994774	0.879365788040034	0.307315195721978	2.86144583893462	0.00421713551348355	0.059108029770593	Transcription factor BarH and related HOX domain proteins ; homeobox protein LBX E=1e-113
isogroup11032	2.72050924857127	-1.53128199710892	1.10247418821473	-1.38895042938698	0.164847824189069	0.835376882386109	2.72050924857127	0.926389481612698	0.709150725651579	1.30633650661715	0.191438147546167	0.662092747114882	2.72050924857127	-1.92606479646597	0.74181302351179	-2.59642893211534	0.00941983901194234	0.098527880101324	NA
isogroup11047	4.45595352764416	0.431867612435625	1.4518559095305	0.297459003748713	0.766116102489329	0.973348233932305	4.45595352764416	-0.22188370401642	0.970266940674874	-0.228683153794859	0.819115189182623	0.957384533611268	4.45595352764416	-3.38912771010778	1.00363690262769	-3.37684644838635	0.00073321969754343	0.0190861708544742	NA
isogroup11048	5.58936193274574	0.323875560839559	0.925793041167502	0.349835812581962	0.726461920676124	0.970899774275468	5.58936193274574	-0.141705415661628	0.609970239121542	-0.232315294375193	0.816293134171934	0.956351046737784	5.58936193274574	-2.59562087177017	0.637914016242648	-4.06891964383935	4.72316318577763e-05	0.00263794072127802	NA
isogroup11066	14.5459578034226	0.455159190367859	0.390593840124059	1.165300482525	0.243897383871668	0.870004689668096	14.5459578034226	-0.504077266953735	0.262968236175028	-1.91687511117589	0.0552537997013248	0.436731884634569	14.5459578034226	-0.881991491514527	0.264923172045153	-3.32923498048786	0.00087084898183522	0.0211484718906779	Glutathione S-transferase ; maleylacetoacetate isomerase [EC:5.2.1.2] E=8e-138
isogroup11068	5.80206647093992	-1.11278922239597	0.720142771481165	-1.54523417642202	0.122289630471286	0.805348813840333	5.80206647093992	0.561690337780103	0.505389021416217	1.1114019378698	0.266395378576101	0.724027409863313	5.80206647093992	1.53629534057496	0.506505361189534	3.03312750129031	0.00242033314670999	0.0413012184830313	TBX1 and related T-box transcription factors ; T-box protein 18 E=5e-91
isogroup11107	18.2863647515529	-0.0351767469072645	0.351387029147782	-0.100108268061512	0.92025837134576	0.994468211842765	18.2863647515529	0.343648764040743	0.235164897443762	1.46130977784609	0.1439304477188	0.602586533278072	18.2863647515529	-0.673019223585685	0.251620227203663	-2.67474213446655	0.00747867490051633	0.0848994955929058	NA
isogroup1113	62.2655443336212	-0.418536249634404	0.225528977520744	-1.85579810734479	0.0634823404581286	0.741732489791534	62.2655443336212	0.481282317563564	0.154256379815236	3.12001563980712	0.00180841437941158	0.0948477692255544	62.2655443336212	0.0392209436786373	0.160139188629161	0.244917836879157	0.80652005039669	0.935048437420014	Uncharacterized conserved protein
isogroup11159	9.0749278879619	-0.378428143241364	0.56695868098476	-0.667470409984845	0.50447170430097	0.937050768630584	9.0749278879619	0.262689126699147	0.397803098316336	0.660349624753939	0.509029491374611	0.854904526972509	9.0749278879619	1.06561924058281	0.40201749673058	2.65067876211605	0.00803302046237536	0.0891083342516398	NACHT, LRR and PYD domains-containing protein 3 E=5e-08
isogroup11177	74.7131447642098	0.281665126262564	0.200679989676959	1.40355362144462	0.16045181395811	0.834489950544777	74.7131447642098	-0.167424458479213	0.137164927713003	-1.22060690929334	0.222234889056159	0.68839691880324	74.7131447642098	-0.377882551052342	0.140044678173492	-2.69829997098647	0.00696946081391131	0.0804925967560886	TPR repeat-containing protein ; stress-induced-phosphoprotein 1 E=6e-07
isogroup11184	58.0481976335549	0.355229141396116	0.239639543440649	1.48234776404544	0.13824778529546	0.815903450964348	58.0481976335549	-0.4105331335508	0.163457024514831	-2.51156617324543	0.0120196748619031	0.241931089758223	58.0481976335549	-0.637408358091063	0.164579299703854	-3.87295582881944	0.00010752332073057	0.00490152259268046	protein LTV1 E=7e-126
isogroup112	58.7609360174836	-0.516086658412847	0.303190507568061	-1.70218606958529	0.0887204933098701	0.781343788193247	58.7609360174836	0.506726578104558	0.210462117520263	2.40768544988041	0.0160540063022081	0.278487320476259	58.7609360174836	0.831641412054139	0.215250203650454	3.86360336924302	0.000111726581732444	0.0050304463707411	Peripheral benzodiazepine receptor PRAX-1 ; growth factor receptor-binding protein 2 E=3e-05
isogroup11209	8.81020416481502	0.287833604241167	0.758174299408357	0.379640413115795	0.704212357517491	0.968337906931605	8.81020416481502	-0.083944772814874	0.509825424635816	-0.164653955566924	0.869216360343454	0.96983389766543	8.81020416481502	-1.79329955608301	0.526789812863474	-3.40420317988908	0.000663573748074844	0.017816650744182	Protein tyrosine kinase ; alpha-1,6-mannosyltransferase [EC:2.4.1.-] E=1e-35
isogroup11222	17.3132024859305	-1.28783856285935	0.913384362400205	-1.40996344570116	0.158550476828943	0.832987947429202	17.3132024859305	0.534927109248538	0.63683314271907	0.839980009464605	0.400919595060752	0.808079398694764	17.3132024859305	2.3719175216659	0.643624377010756	3.68525122165512	0.000228477162016598	0.00850714074246536	Aquaporin (major intrinsic protein family) ; aquaporin-4 E=7e-40
isogroup11233	3.18197978483271	0.209909903227237	2.95713546237582	0.0709842027522779	0.94341032815003	0.997942715097222	3.18197978483271	0.285541782033073	1.96858189396789	0.145049481003573	0.884671804662465	0.973772763910455	3.18197978483271	-8.90369960961486	2.06338540499844	-4.31509285082957	1.59535833726478e-05	0.00117903427016139	NA
isogroup11255	134.713587605536	0.0330105981547806	0.206079250423456	0.160183997597768	0.872736134686714	0.985205141911141	134.713587605536	0.130671555053038	0.142950221539314	0.914105299354858	0.360661518214622	0.789166825952247	134.713587605536	0.508588650945763	0.145679634935734	3.49114446346687	0.000480956119067413	0.0142178401824514	20S proteasome, regulatory subunit beta type PSMB5/PSMB8/PRE2 ; 20S proteasome subunit beta 5 [EC:3.4.25.1] E=1e-178
isogroup11285	43.0458478956439	-0.17381017616593	0.217256554825993	-0.800022702675826	0.423697643739418	0.920293934540358	43.0458478956439	0.0142306872707083	0.151022418691874	0.0942289720557491	0.924927270786763	0.983139251246815	43.0458478956439	0.480694245486261	0.151221989045349	3.1787324616006	0.00147920553245742	0.0301046099533372	protease IV [EC:3.4.21.-] E=1e-51
isogroup11297	7.19869427757025	-1.51242628373282	0.527959089744077	-2.86466567791447	0.00417449715639024	0.484718691173284	7.19869427757025	0.981704106477596	0.371740067060495	2.6408348022325	0.00827020340049668	0.207866675411787	7.19869427757025	1.62359663888355	0.377838344199723	4.29706689066297	1.73072980679265e-05	0.0012368495664178	NA
isogroup11333	3.99355049358569	0.00443818908000605	0.889116552708347	0.00499168423587081	0.996017228755529	0.999589406036542	3.99355049358569	0.254679579446167	0.645684181636012	0.394433666937401	0.693260891679923	0.920218308050827	3.99355049358569	2.45083801033208	0.651327361313467	3.76283594994339	0.000167997408689458	0.00675358813558473	Vacuolar H+-ATPase V0 sector, subunit c ; V-type H+-transporting ATPase 16kDa proteolipid subunit [EC:3.6.3.14] E=4e-15
isogroup11355	7.08896598527365	-0.303861548574838	0.60282375867947	-0.504063657412025	0.61421664448022	0.957073766902303	7.08896598527365	0.140257545219632	0.439448610239756	0.319167115224485	0.749599792135554	0.939278451645792	7.08896598527365	2.33993627866607	0.430827148396122	5.43126469020616	5.59560647914165e-08	1.25613620595168e-05	Glycerophosphoryl diester phosphodiesterase ; glycerophosphoryl diester phosphodiesterase [EC:3.1.4.46] E=3e-05
isogroup11366	6.4986174547715	-0.330637725683395	2.11127357447749	-0.156605818251301	0.875555516828958	0.985690404505166	6.4986174547715	0.279696035394946	1.43111478746757	0.195439274224734	0.845049072984859	0.964164117969599	6.4986174547715	-4.91592974869165	1.46277581959835	-3.36068567912305	0.000777492510929843	0.0198051007881492	NA
isogroup11377	13.0999088034946	2.69889730120444	1.35700356309851	1.98886530190232	0.0467160725547162	0.724560036576927	13.0999088034946	-2.26876651021368	0.958814978013146	-2.36621930428643	0.0179707957824715	0.292399357960642	13.0999088034946	2.90790761782731	0.939750391422405	3.09434041674184	0.00197251018190436	0.0363026028534019	NA
isogroup11396	7.19672184122195	0.307354162698518	0.633255426940126	0.485355750022776	0.627424015411762	0.958308116801824	7.19672184122195	-0.56316624709784	0.419017893207417	-1.34401479322762	0.178943603270415	0.648611416540891	7.19672184122195	-1.67837192263155	0.422618158747252	-3.97136726828462	7.14613120564633e-05	0.00361831619142639	Putative NAD+-dependent epimerases
isogroup11411	4.29191497329935	1.05393499673282	0.671557818809767	1.56938831953555	0.11655748405608	0.804236275491779	4.29191497329935	-0.633835472484949	0.445713254152741	-1.42207005643081	0.15500591443004	0.616910671431028	4.29191497329935	-1.45535114704936	0.465386129954929	-3.1271906345604	0.00176485450299211	0.0337733419010979	Uncharacterized conserved protein
isogroup1142	34.9713450867902	-0.401491145655925	0.324715321803331	-1.23644041009896	0.216294903063328	0.855970420248536	34.9713450867902	0.48053111623711	0.219071845190766	2.19348641455348	0.0282723523415114	0.344503538915389	34.9713450867902	-0.723808543170302	0.228384356772313	-3.16925621964511	0.00152829603870865	0.0306745641726796	ER-Golgi vesicle-tethering protein p115
isogroup11439	18.1018934217466	0.237918511188892	0.444627686453651	0.53509603301254	0.592583452941084	0.951668367857611	18.1018934217466	-0.18187795099111	0.301726148394128	-0.602791478163613	0.546647416600399	0.870886406871381	18.1018934217466	-0.813140960196778	0.308264100568417	-2.63780621453294	0.00834442507661965	0.0912153937374067	Nucleosome remodeling factor, subunit CAF1/NURF55/MSI1 ; DNA excision repair protein ERCC-8 E=2e-15
isogroup11467	3.18953136670395	0.632586897959312	0.796601871829994	0.794106717959501	0.427133307016217	0.920911692743312	3.18953136670395	-0.491289418904464	0.581752088035995	-0.844499622791326	0.398390274056243	0.807397906867167	3.18953136670395	1.58899250625647	0.560082706047485	2.83706761358518	0.0045529969098312	0.061860727745181	NA
isogroup11473	8.77455893109287	-0.318591894460707	0.501774944190315	-0.63492985879317	0.525474162119488	0.939410852751356	8.77455893109287	0.0283000021747275	0.324615177902401	0.0871801570018891	0.930528311714193	0.984577739655296	8.77455893109287	-1.57999330655756	0.3370271505448	-4.6880297447951	2.75847931877123e-06	0.000314092709813319	Predicted dehydrogenase
isogroup11475	19.6137340112525	0.457799133301966	0.548839557665295	0.834121970452339	0.404212255715103	0.918352050304328	19.6137340112525	-0.426359288365372	0.374543029546669	-1.13834527605925	0.254976335215775	0.714126289405845	19.6137340112525	-1.04817584390106	0.379579028080132	-2.76141663885545	0.00575512063500579	0.0715502805879692	Cysteine proteinase Cathepsin L ; cathepsin K [EC:3.4.22.38] E=1e-168
isogroup1148	28.7156343558844	-0.683099699993961	0.29948848482568	-2.28088802943982	0.0225550734782403	0.654140502151308	28.7156343558844	0.395970962277906	0.207584368038214	1.90751821064393	0.0564535151457674	0.440578286468275	28.7156343558844	0.760973099361933	0.21042822327334	3.6163072021639	0.000298835704642846	0.0102653034339372	Fibroblast/platelet-derived growth factor receptor and related receptor tyrosine kinases ; fibroblast growth factor receptor 1 [EC:2.7.10.1] E=4e-103
isogroup11494	7.89678745101	-1.48719902851235	1.09664959268308	-1.3561296501955	0.175057920457932	0.838508723917324	7.89678745101	0.932815067646271	0.724745311675581	1.28709362119176	0.198061658512665	0.666874424531943	7.89678745101	-3.1045929593059	0.743330581789253	-4.17659791668051	2.95901399510695e-05	0.00184213835871814	Aldo/keto reductase family proteins ; aldehyde reductase [EC:1.1.1.21] E=1e-32
isogroup11513	4.15168012438791	1.02975274036258	0.678907052123336	1.51678015001014	0.129322200314125	0.808746638283621	4.15168012438791	-0.682871377042298	0.449200402742104	-1.52019315404388	0.128462437498243	0.580366752184586	4.15168012438791	-1.53056816624655	0.46610240258289	-3.28375944377235	0.00102432314026644	0.0236791793230945	Cubilin, multiligand receptor mediating cobalamin absorption ; cubilin E=3e-06
isogroup11519	59.8698942906846	2.03866748142823	0.766225443109336	2.6606627328314	0.00779870311466225	0.506385819760905	59.8698942906846	-1.50977295443298	0.533701411507038	-2.8288719532702	0.0046712384492399	0.153684579716797	59.8698942906846	1.67270682238253	0.536669102820649	3.11683086205455	0.00182806420249101	0.0345675307110494	latrophilin 1 E=3e-179
isogroup11525	18.8912029423536	0.281515704009748	0.601075119839763	0.468353612914132	0.639531734572239	0.959372295446345	18.8912029423536	-0.287068753981311	0.410007888189345	-0.700154222029846	0.483830996774227	0.84286710329113	18.8912029423536	-1.24639460164038	0.416019535162306	-2.99600017858323	0.00273546273534869	0.0446741363910238	NA
isogroup11535	7.85666474961916	-0.606167483151832	1.27381879866791	-0.475866334980871	0.634169607355627	0.959372295446345	7.85666474961916	0.115619150185858	0.862053259888505	0.134120657696732	0.893307164745172	0.9761145245579	7.85666474961916	-2.78183073448858	0.87319891356841	-3.18579271144574	0.00144357988769019	0.0296267945253444	NA
isogroup11539	16.251312241062	-0.629850501576894	0.378471717902541	-1.6641943685184	0.0960735931116327	0.797048129571131	16.251312241062	0.507216116075639	0.26271508168068	1.930669959375	0.0535238801894697	0.431219190665122	16.251312241062	0.715425524396573	0.269776091393676	2.65192338098106	0.00800347013034424	0.0888579502407642	NA
isogroup11552	83.7987557036536	-0.304588672204444	0.541284414091755	-0.562714654763387	0.573629203547619	0.948538940151136	83.7987557036536	0.191357799900356	0.37679823768696	0.507852162672093	0.611557025026981	0.896864496614533	83.7987557036536	2.16256725523455	0.381658828759445	5.66623144095428	1.45972328733565e-08	4.10771747376587e-06	tubulin beta E=2e-133
isogroup11554	5.15800354266371	-1.3154589305928	1.03383328508149	-1.27240914911065	0.203227785046484	0.851103338217927	5.15800354266371	0.874294030630088	0.670052009386567	1.30481517610925	0.191955790197356	0.663071776889535	5.15800354266371	-2.90597838705077	0.698216613232069	-4.16200120704504	3.15470683124672e-05	0.00193961449838795	Vacuolar H+-ATPase V1 sector, subunit E ; V-type H+-transporting ATPase subunit E [EC:3.6.3.14] E=7e-114
isogroup11555	23.6721827216544	0.120647816389856	0.416451002527629	0.289704708735457	0.772042153694481	0.97381117395975	23.6721827216544	0.0207373477970796	0.290894822767776	0.0712881295025122	0.943168442477817	0.986527546524043	23.6721827216544	0.844595480246867	0.295187857806884	2.86121348798639	0.00422022762401795	0.059108029770593	NA
isogroup11570	6.55334061286449	1.22384496873136	1.20884896322849	1.01240519366689	0.311344356103163	0.89218719090053	6.55334061286449	-1.04640325159607	0.871835841429839	-1.20022967842195	0.23005015204221	0.694836680320705	6.55334061286449	3.45145408301279	0.851673206191689	4.05255684682883	5.066090886009e-05	0.00276013443929757	FOG: RRM domain
isogroup11586	16.152710790179	0.802904825249445	0.427701466709379	1.8772552533588	0.0604831178945996	0.732080557071421	16.152710790179	-0.667215746923624	0.302692386327701	-2.204270001695	0.0275053613241105	0.342980109283533	16.152710790179	0.806311812117546	0.297310190449185	2.71202211703321	0.00668741306351691	0.0789495159466041	NA
isogroup116	30.7020216625088	-0.355987902490904	0.279929886699553	-1.27170380657848	0.203478377609375	0.851103338217927	30.7020216625088	0.278166619925625	0.194914687785138	1.4271198496455	0.153545351914791	0.614055516416819	30.7020216625088	0.737415388052084	0.198391579314229	3.71696919093578	0.000201627019752403	0.00770341561367339	FOG: Immunoglobulin C-2 Type/fibronectin type III domains ; roundabout, axon guidance receptor 1 E=2e-116
isogroup11606	22.4702237923708	0.97900476925356	0.799982717729262	1.22378239874037	0.221034325897408	0.859754197463257	22.4702237923708	-0.675177769124647	0.549244367511234	-1.22928483032798	0.218965032839072	0.685235595067432	22.4702237923708	-1.85455043964245	0.557241636636142	-3.32809021744619	0.000874435438784435	0.0211484718906779	Molybdopterin biosynthesis-related protein
isogroup11623	4.95122802365046	0.821271663062544	0.685739876681417	1.19764314573191	0.231055971669117	0.865480394612679	4.95122802365046	-0.467432479463529	0.507723866216579	-0.920643110489781	0.357236786730389	0.787048904295962	4.95122802365046	1.92094616769224	0.491158431724406	3.91105200199454	9.18949820836402e-05	0.00439444206807159	NA
isogroup11625	19.7755251707062	0.765652914060382	0.322979272748052	2.37059458195526	0.0177594993874093	0.62320085020614	19.7755251707062	-0.72851798980298	0.219669931968576	-3.31642106534269	0.000911783402410238	0.0652046886813952	19.7755251707062	-0.78077208119615	0.218128696569387	-3.57941019900509	0.000344370558680987	0.0112481571097743	NA
isogroup11626	7.93305639915916	0.786361039483245	0.647033000377719	1.21533374499321	0.224238826500624	0.861456221628678	7.93305639915916	-0.687467972066749	0.470202748030091	-1.46206710817172	0.14372282104241	0.602261179929436	7.93305639915916	1.99922351343251	0.453024019922958	4.41306294039883	1.01918350888096e-05	0.000842582614997462	60S ribosomal protein 15.5kD/SNU13, NHP2/L7A family (includes ribonuclease P subunit p38), involved in splicing
isogroup11628	5.56157784422811	1.18916329478312	1.37584184373191	0.864316854586688	0.387413853764815	0.914208710956093	5.56157784422811	-1.38704253811572	0.939559099321003	-1.47626960253815	0.139871531015215	0.596303193257684	5.56157784422811	-2.45998631244559	0.941061913152542	-2.6140536324594	0.00894749899287917	0.0954247087411416	NA
isogroup11635	15.6304013515773	1.02509426671556	0.5068806119031	2.02235840677908	0.0431393387237299	0.722887570287941	15.6304013515773	-1.19083155658213	0.362838388267312	-3.28198888289851	0.00103077668913426	0.0697151406507125	15.6304013515773	1.23596009214999	0.34421876656704	3.59062378985452	0.000329887507089422	0.0109877934869784	Putative methionine aminopeptidase
isogroup11638	3.21877990731251	-1.57808179480348	0.831054893648811	-1.8988899612573	0.0575789455198507	0.727271759615184	3.21877990731251	0.827411994335022	0.58389052186362	1.41706700717482	0.156463337529095	0.617456315551037	3.21877990731251	1.52175053278105	0.581629169925337	2.61635868946599	0.0088873142430715	0.0952035646550991	NA
isogroup11642	6.09508144860678	0.675684421586182	0.520069363687004	1.29921981328789	0.193868503790449	0.851103338217927	6.09508144860678	-0.327850064598756	0.346481789348377	-0.946225962453435	0.344033346722597	0.779776945878525	6.09508144860678	-0.945703591493901	0.365018333814254	-2.59083860695923	0.00957423810620067	0.0994962294522638	Kinesin light chain ; kinesin light chain E=6e-09
isogroup11647	36.4674986544059	1.15075642927501	0.884013237004286	1.30174117434559	0.193004879167669	0.851103338217927	36.4674986544059	-2.22966238394765	0.617962847074506	-3.60808484604386	0.000308465621643956	0.0359193694288996	36.4674986544059	1.28636169002831	0.607586198509502	2.11716739646809	0.0342456433899247	0.213120982687221	galaxin ; Ultrahigh sulfur keratin-associated protein
isogroup11655	6.84448095371958	1.66335597741007	0.527598001261588	3.15269575213072	0.00161770317117637	0.381252740395148	6.84448095371958	-1.20914068331132	0.364774512262816	-3.31476197668148	0.000917211886694791	0.0652046886813952	6.84448095371958	-0.718951153650074	0.359495786410012	-1.99988756705509	0.0455124059881802	0.249338463805706	Protein phosphatase 2C/pyruvate dehydrogenase (lipoamide) phosphatase ; protein phosphatase 2C homolog 2/3 [EC:3.1.3.16] E=5e-17
isogroup11672	85.599441003498	-1.84963079833585	0.8057286738209	-2.29560006790449	0.0216987588909204	0.644457339935218	85.599441003498	1.96436507266475	0.556218101077954	3.53164535432738	0.000412982819883806	0.0416871801300763	85.599441003498	-0.260204324173663	0.565257842887223	-0.460328551735951	0.645280410268565	0.86730855547533	Myosin class II heavy chain
isogroup11683	80.9857743694962	0.128628205744832	0.244640765259325	0.525784022987675	0.599038276608901	0.953003598784306	80.9857743694962	0.0319287266746767	0.167347510491291	0.19079295880137	0.84868780541524	0.965154930437997	80.9857743694962	-0.509778356096664	0.171438714909543	-2.97353113248453	0.00294394540284885	0.0467410402059802	COP9 signalosome, subunit CSN3 ; 26S proteasome regulatory subunit N3 E=1e-110
isogroup11686	17.8395974581074	-4.77630378847192	1.72239969226063	-2.77305192861656	0.0055533258247608	0.499309896499676	17.8395974581074	5.75814571513367	1.18631459336782	4.85381006633909	1.21111738072083e-06	0.00136325235631445	17.8395974581074	1.60337293079357	1.24936800098315	1.2833472039718	0.199370461866451	0.528416585490269	NA
isogroup11744	19.7985269845299	-1.41990282071724	1.47016230241789	-0.965813650902363	0.334137436478829	0.90606037326047	19.7985269845299	1.1395435618411	1.02783852387121	1.10867955945956	0.267568442894972	0.724379567776284	19.7985269845299	4.77518717230359	1.05268689452414	4.53618943785005	5.72797338345876e-06	0.000562533117584913	NA
isogroup1176	21.3355277386534	1.0032040936292	0.424370592322803	2.36398118007692	0.0180797310048989	0.624688713019979	21.3355277386534	-0.994883206793212	0.298185253731721	-3.3364601178042	0.000848526021538106	0.0644321076917028	21.3355277386534	0.309505569079671	0.290408190236758	1.06576046917735	0.286531934895394	0.62373233799509	arachidonate 5-lipoxygenase [EC:1.13.11.34] E=1e-160
isogroup11794	5.98279263669143	0.580435163611037	0.608664551729186	0.953620778410784	0.340275634095486	0.908798367938663	5.98279263669143	-0.514426378939018	0.407814680591457	-1.26142192378396	0.207156873552106	0.67321561779516	5.98279263669143	-1.09469719121395	0.415045794377666	-2.63753351086326	0.00835113738733195	0.0912153937374067	WD repeat protein WDR4
isogroup11797	5.96255820552485	-0.344187338315477	0.616243842796003	-0.558524587854445	0.576486219390082	0.948538940151136	5.96255820552485	0.0609518267415946	0.440946549209343	0.138229512966791	0.890059031008176	0.97530430748823	5.96255820552485	1.51973711467812	0.4317836157064	3.51967295514865	0.000432079220843006	0.0131996142768178	Uncharacterized conserved protein
isogroup11823	4.55564588249871	0.590292002616727	1.13929691250887	0.518119549114579	0.604374861435679	0.954932868433565	4.55564588249871	-0.518964995223313	0.818550710603036	-0.634004696961274	0.526077756814722	0.862568444307272	4.55564588249871	2.5140507167041	0.806109511286575	3.1187458794421	0.00181622531339453	0.0344341614407732	NA
isogroup11826	344.474354858968	-1.43465947445993	0.982381902003978	-1.4603887465082	0.144183263848811	0.818006116796925	344.474354858968	0.909217087387149	0.679559295115369	1.33795107199997	0.180912386955011	0.650664947094613	344.474354858968	-2.77169109554014	0.687116219808556	-4.03380245675526	5.48814605231528e-05	0.00294174709149302	Lysine-ketoglutarate reductase/saccharopine dehydrogenase
isogroup11832	4.85389346394484	-1.64768449513895	1.25160767714477	-1.31645444912716	0.188021557464005	0.850325873608531	4.85389346394484	0.949383592129486	0.827549035620253	1.1472233683626	0.251289315923186	0.711009684525421	4.85389346394484	-2.68530714467656	0.845697049260956	-3.17525897367529	0.00149702830253475	0.0302987761424496	NA
isogroup11853	5.66634488744288	-1.91043408418332	1.03253250766482	-1.85024110137119	0.0642788074602535	0.741732489791534	5.66634488744288	1.14521406702043	0.636381430282621	1.79957178592064	0.071928279427564	0.483829164513556	5.66634488744288	-4.56896987879174	0.672620592582653	-6.79278917293971	1.09986056186337e-11	1.34118830014556e-08	NA
isogroup11859	17.7060117297556	-0.817840815610679	1.00107921233285	-0.81695914322787	0.413951777029731	0.919815807352078	17.7060117297556	0.612614956515277	0.698042846738219	0.877617984881407	0.380151065883882	0.802078709027765	17.7060117297556	2.41495975972978	0.709906573396384	3.40179940604856	0.000669437546034166	0.0178756927210182	NA
isogroup11880	3.18092836189861	-1.1307973442296	0.739606175552909	-1.52891820215569	0.126284723237832	0.808746638283621	3.18092836189861	0.592441155805379	0.523022999295273	1.13272486411428	0.257329812763015	0.715046489190123	3.18092836189861	1.41310807214522	0.518358399181908	2.72612168410012	0.00640833683218011	0.0768532888304514	NA
isogroup11904	306.914174149579	1.44426473827511	0.936164443506746	1.54274684142574	0.122892211890561	0.805348813840333	306.914174149579	-2.28274447257611	0.648636227500396	-3.51929845388527	0.000432689654340992	0.0424605389060674	306.914174149579	0.198966283837767	0.654455055323958	0.304018254911756	0.761113983604095	0.920634668638057	NA
isogroup11934	6.87537226924522	-0.475882099660929	0.531787856565999	-0.894872069350964	0.370855479008919	0.910310095725064	6.87537226924522	0.226092899707588	0.373928683206166	0.604641766897919	0.545417048521138	0.869996376542131	6.87537226924522	1.00023598543716	0.373358713899241	2.67902140274431	0.0073837674073468	0.0841484956944748	FOG: Immunoglobin and related proteins ; myosin-light-chain kinase [EC:2.7.11.18] E=6e-05
isogroup11942	45.8439417278278	-0.562288646580234	0.666080921205033	-0.844174677099257	0.39857180281684	0.917330879716721	45.8439417278278	0.240871283840471	0.45723022494376	0.526805251927732	0.598328835409215	0.891777758825328	45.8439417278278	-1.56122476286654	0.462723767124183	-3.37398870295666	0.000740874081581663	0.019154082042022	E3 ubiquitin-protein ligase NEDD4 [EC:6.3.2.19] E=2e-07
isogroup11972	3.88828602165538	-1.4429807528965	0.644156896159702	-2.24010759102197	0.0250839388472211	0.661620668428027	3.88828602165538	0.806722777238775	0.449026176145003	1.79660523171429	0.0723983132627157	0.483829164513556	3.88828602165538	1.19123490957527	0.450707866525032	2.64303110296192	0.00821674869208262	0.0902670297381719	Predicted alpha/beta hydrolase ; abhydrolase domain-containing protein 12 [EC:3.1.1.23] E=1e-83
isogroup11973	15.4255908863722	-1.5305554036639	1.55036065290196	-0.987225392233099	0.323532156328391	0.898789898244644	15.4255908863722	0.893470350210463	1.05774845644801	0.844690762500182	0.398283518388123	0.807397906867167	15.4255908863722	-3.69805623814949	1.07047618555318	-3.45458991807322	0.000551130402498948	0.0156595945238196	NA
isogroup11987	5.03499726487048	-0.269132016153834	0.84743706820538	-0.317583483483648	0.750800904283267	0.971565129747918	5.03499726487048	0.614104414706855	0.552212941863921	1.11207899734118	0.266104186142423	0.72365589083872	5.03499726487048	-2.18367175501153	0.597025322529359	-3.6575864919099	0.000254601357865735	0.00918803352443001	NA
isogroup11989	6.77446304494973	-0.724608156368242	0.540093307559637	-1.34163513271868	0.179714328948008	0.842000645408293	6.77446304494973	0.452142065281299	0.378639305347936	1.19412342800973	0.232429690098744	0.69571709251188	6.77446304494973	1.0538496216017	0.382412661265772	2.75579165740355	0.00585502784629002	0.0723763464870215	Uncharacterized conserved protein
isogroup11998	26.308899913914	0.37715515162852	0.412062697328278	0.915285838960695	0.3600415913246	0.910310095725064	26.308899913914	-0.526670340205577	0.294014523941365	-1.79130722232827	0.0732440077860932	0.483829164513556	26.308899913914	1.75903466680465	0.287464610286627	6.11913468252924	9.40848599860446e-10	5.12334255658721e-07	NA
isogroup12003	32.8979017833522	0.34075879541701	0.402032779498388	0.847589581730553	0.396666578435902	0.916785501502855	32.8979017833522	-0.391980354474008	0.27475043170732	-1.42667784737666	0.153672773799644	0.61439718552191	32.8979017833522	-0.863730104605542	0.277527855132124	-3.11222851556411	0.00185680708850756	0.0347895750654687	immunity-related GTPase family M protein [EC:3.6.5.-] E=1e-114
isogroup12005	18.3456730171482	-1.73769525445356	0.833480909137762	-2.08486509457213	0.03708154789806	0.710736392115281	18.3456730171482	1.84629430350606	0.572235588822207	3.22645836709694	0.00125332464114206	0.0763795047736206	18.3456730171482	0.151199882422812	0.590410768199943	0.256092690998495	0.797879265586146	0.932550251381485	NA
isogroup12007	25.7455897248882	0.825146861770787	0.300502966570257	2.74588590984133	0.00603477459694814	0.499309896499676	25.7455897248882	-0.647200568645333	0.208156427768945	-3.10920289890702	0.00187592844888451	0.0959806328410038	25.7455897248882	-0.194241529439418	0.207281808325551	-0.937089130052104	0.348712712331545	0.682390760954114	Actin filament-coating protein tropomyosin ; tropomyosin 1 E=4e-124
isogroup12008	14.3631255239734	0.675988087533298	0.575918302674079	1.17375691030235	0.240492407864293	0.870004689668096	14.3631255239734	-0.7707757204921	0.3835811536421	-2.00942020527753	0.0444925892039666	0.408331492319969	14.3631255239734	-2.38502397352437	0.389813162336209	-6.11837722264318	9.45330752599294e-10	5.12334255658721e-07	NA
isogroup12051	7.24478547925973	-0.457960894851234	0.560777584284745	-0.816653353638144	0.414126555567227	0.919841209413363	7.24478547925973	0.0407189588504398	0.369613975103697	0.110166177669597	0.912277585275006	0.981048902911428	7.24478547925973	-1.01720327992536	0.376473029688136	-2.70192868999938	0.0068938546074546	0.0800770024001804	NA
isogroup12108	191.135549008395	-0.443854790313583	0.428731379625831	-1.03527479304396	0.300540598250007	0.886078202052882	191.135549008395	0.206854205061935	0.297325561602577	0.695716183791922	0.486606588317451	0.843955303771416	191.135549008395	1.24124489456832	0.300679308716519	4.128135387389	3.65716774953527e-05	0.00215787643866732	Differentiation-related gene 1 protein (NDR1 protein), related proteins
isogroup12120	7.1433054731143	0.777639464657389	0.68639702592464	1.13292953682286	0.257243845026025	0.873892391956691	7.1433054731143	-0.827803754110694	0.494681264329946	-1.67340834149433	0.0942469368546804	0.52169531463104	7.1433054731143	1.60805035853168	0.473704954808797	3.39462431669252	0.000687228317041907	0.0182508384088462	Failed axon connections (fax) protein/glutathione S-transferase-like protein
isogroup1213	84.1313929106661	-0.543412774233519	0.234907804350404	-2.31330234317345	0.0207060219598557	0.643353724041091	84.1313929106661	0.501658936431214	0.161072743972123	3.11448680925207	0.00184265195529768	0.0952774772504274	84.1313929106661	0.000779330410936869	0.165438642184606	0.00471069153279951	0.996241425856125	0.999227849918854	Erythrocyte membrane protein 4.1 and related proteins of the ERM family ; erythrocyte membrane protein band 4.1 E=3e-60
isogroup12138	179.20813013248	-1.86982490841818	0.508547942837244	-3.67679180449778	0.000236185649049622	0.219251649270196	179.20813013248	1.45844549817297	0.351438000559465	4.14993681915793	3.32567057973931e-05	0.0124780865623911	179.20813013248	0.225220958904968	0.356146647341644	0.632382645143698	0.527136871515327	0.802079010178203	Transcription factor NERF and related proteins, contain ETS domain ; transcriptional regulator ERG E=5e-10
isogroup1217	55.9596559464872	-0.227497505589789	0.254166547423919	-0.895072573065057	0.370748294290128	0.910310095725064	55.9596559464872	-4.14024688300348e-05	0.176406294655354	-0.000234699498172235	0.999812736895699	0.999947221075768	55.9596559464872	0.537625301975469	0.176969905112224	3.03794761959406	0.00238195354127098	0.040957845087448	Protein tyrosine phosphatase PTPMEG, contains FERM domain ; FERM, RhoGEF and pleckstrin domain protein 2 E=3e-106
isogroup12174	9.09716648354564	0.834237728084608	1.28797911378175	0.647710602724858	0.517172145269937	0.937208350160879	9.09716648354564	-0.458797226822413	0.859125920265106	-0.534027918376435	0.593322218560412	0.890331785698689	9.09716648354564	-5.0723681130851	0.892341984994867	-5.68433201438378	1.31324932764581e-08	3.92179130845738e-06	NA
isogroup1219	35.1008493487357	-0.236635186072403	0.318965138493329	-0.741884166997617	0.458157519506055	0.930367386957006	35.1008493487357	0.231044892314051	0.222040563698762	1.04055262905703	0.298083226292502	0.749845599164206	35.1008493487357	0.708581478296014	0.225913136577226	3.13652180228038	0.00170964724881051	0.0332676438721332	Vesicle coat complex COPII, subunit SFB3 ; protein transport protein SEC24 E=4e-102
isogroup12213	4.96623217642032	-0.862233880156571	0.8632450237923	-0.998828671341437	0.317877694337617	0.89458121647594	4.96623217642032	0.360353152346007	0.554502700968066	0.649867262534326	0.515777966375436	0.857322723087393	4.96623217642032	-2.60109477974561	0.574982072439349	-4.52378413940894	6.0743677430557e-06	0.000578566663312337	Major apurinic/apyrimidinic endonuclease/3-repair diesterase APN1 ; deoxyribonuclease IV [EC:3.1.21.2] E=5e-107
isogroup12226	36.6899823721929	0.344193630387188	0.275863873981623	1.24769374626457	0.212143232367808	0.855176837255683	36.6899823721929	-0.320401528700704	0.193341340400195	-1.65718065281594	0.0974829568658615	0.526650083067581	36.6899823721929	0.576356701274998	0.192440932652544	2.99497977551181	0.00274463039364783	0.044724027338807	NA
isogroup12277	2.66922062787384	-0.828301012267033	1.06133308724689	-0.780434551810359	0.435135136956266	0.923672966994258	2.66922062787384	0.606598175784679	0.786040380826392	0.771713757436917	0.440283980691216	0.824811640441477	2.66922062787384	3.46395662712763	0.774169791956991	4.47441460919218	7.66209389731599e-06	0.00067541819276762	NA
isogroup1229	7.72056231334548	0.524668399936694	0.51013638142784	1.02848653622425	0.303721020909439	0.887627261627287	7.72056231334548	-0.0645542306974654	0.3387803987536	-0.190548895198676	0.848879032147107	0.965162927537577	7.72056231334548	-1.11340721749568	0.363647859175878	-3.06177305709691	0.00220030203780535	0.0390740530572884	Galactosyltransferases ; beta-1,3-N-acetylglucosaminyltransferase 5 [EC:2.4.1.206] E=8e-143
isogroup12297	12.0796515901954	0.658351021700277	0.380612570348127	1.72971434206211	0.083681324985576	0.772560775087655	12.0796515901954	-0.272332476240194	0.253561940504229	-1.07402741791074	0.282810393191354	0.738334430610007	12.0796515901954	-1.00565248262017	0.268360551870184	-3.74739310830843	0.000178681940914527	0.00706662930108722	coiled-coil domain-containing protein 55 E=9e-75
isogroup123	22.0665089722063	-1.32353460979209	0.521070780002049	-2.54002845791293	0.0110843449407153	0.546785869120099	22.0665089722063	1.29860345272713	0.356048678308437	3.64726379240251	0.000265047777609887	0.0343225144227033	22.0665089722063	0.0302665232181464	0.370049867781305	0.0817903905752335	0.934813397681636	0.98142663569202	Lipid exporter ABCA1 and related proteins, ABC superfamily ; ATP-binding cassette, subfamily A (ABC1), member 2 E=4e-167
isogroup12372	13.1834896067006	-0.0885686011246153	0.765328633156593	-0.115726234832368	0.907869513554612	0.992285044866032	13.1834896067006	0.0414651104991587	0.537694276572511	0.077116518262896	0.938530852457999	0.985632509169716	13.1834896067006	1.80129647174987	0.542243213651592	3.32193456072879	0.000893956570554157	0.021374618459018	NA
isogroup12455	28.6796313910108	0.258076429276949	0.717596718955367	0.359639923734101	0.719116423680644	0.970058096446992	28.6796313910108	-0.0744891876555599	0.492906682695365	-0.151122292049745	0.879879247936793	0.972441729108253	28.6796313910108	-1.32575968004331	0.500904980580468	-2.64672888360376	0.00812744837257222	0.0896309303310358	NA
isogroup1246	12.6890323760793	0.270788935467031	0.471307097835874	0.574548816918793	0.565596476160363	0.948538940151136	12.6890323760793	-0.341134576629553	0.334556627343513	-1.01966169176881	0.307888935811229	0.756539625628467	12.6890323760793	1.11806674270152	0.328550234313861	3.40303133563875	0.000666426368739987	0.0178604707944546	protein TFG E=6e-52
isogroup12473	3.42122035859974	0.807944827530186	0.750018016368463	1.0772338929166	0.281375787164295	0.882100036876059	3.42122035859974	-0.587967281189852	0.495751979722948	-1.18601095958999	0.235617971465639	0.699447524868862	3.42122035859974	-1.45049106036008	0.512763147718943	-2.8287739998724	0.00467266831528721	0.0627871032668482	Methionine synthase II (cobalamin-independent) ; 5-methyltetrahydropteroyltriglutamate--homocysteine methyltransferase [EC:2.1.1.14] E=2e-93
isogroup12504	2.81828033158818	-0.380467279816335	0.939032387759604	-0.405169496575166	0.685352925157103	0.966563811573832	2.81828033158818	0.441553482810299	0.674974277910245	0.654178236506094	0.512996981247844	0.85642894972443	2.81828033158818	1.9370191036323	0.683977310636161	2.83199321601867	0.00462588300987117	0.0623301529313489	NA
isogroup12521	125.146553471151	-0.242686746281728	0.189417047480227	-1.28122969664101	0.200112998213214	0.851103338217927	125.146553471151	0.0232942470234889	0.131150366926682	0.177614806342945	0.859025495657715	0.96812385073624	125.146553471151	0.425751289888878	0.132014635777404	3.22503097767703	0.00125959038663444	0.0269862168779234	NA
isogroup12531	22.0252644826386	1.08869232820605	0.384998659200362	2.82778212907871	0.00468716939891765	0.495880953314787	22.0252644826386	-1.08924200788605	0.270515630356522	-4.02654000602663	5.66036125438715e-05	0.015638445607646	22.0252644826386	0.313294627645334	0.261961371048413	1.19595735199994	0.231713202350535	0.567598450640608	H/ACA small nucleolar RNP component GAR1
isogroup1254	7.17335975428799	-0.0607126540418858	0.604583069417446	-0.100420698350661	0.920010337917215	0.994468211842765	7.17335975428799	-0.316833554659846	0.426996590020088	-0.742004882626676	0.458084377311679	0.832447284601164	7.17335975428799	1.08790347959564	0.41436074931237	2.6254983885443	0.00865222184675257	0.0932808369222566	NA
isogroup12551	62.5550545021661	0.897340517015102	0.770742018710964	1.16425534774381	0.244320546259555	0.870004689668096	62.5550545021661	-1.73662141996683	0.537303248367602	-3.2321066832239	0.00122881170176819	0.0758700490800588	62.5550545021661	1.52066698948514	0.534293901491308	2.84612454913054	0.0044254881860345	0.0610350316929715	Actin filament-coating protein tropomyosin ; deleted in malignant brain tumors 1 protein E=3e-10
isogroup12558	6.21016225952269	-0.189355888567601	0.556026393904698	-0.340551978545206	0.733440886082976	0.971346243664659	6.21016225952269	-0.182561110538175	0.403021357236976	-0.452981231043865	0.650562256688205	0.906356194442643	6.21016225952269	1.67185375503682	0.382380202932984	4.37222885027295	1.22984511014898e-05	0.000952186428402648	Thioredoxin binding protein TBP-2/VDUP1
isogroup12573	24.6944166200266	-0.634019286373889	0.391597830636243	-1.61905719790065	0.105434956965907	0.801005663952287	24.6944166200266	0.604243583798209	0.263335076692912	2.29458069690749	0.021757165552231	0.316842780675957	24.6944166200266	-0.793144075096793	0.274362716152838	-2.89085953885571	0.00384189790067627	0.0557170386328997	Galactoside-binding lectin
isogroup12579	2.93866044699885	-0.575438562195113	0.83020429915603	-0.69312886331725	0.488228685642067	0.93638422730791	2.93866044699885	0.701322566106684	0.522861115623169	1.34131712064841	0.179817513473019	0.649268922802436	2.93866044699885	-1.89793270951582	0.584796427240834	-3.24545879746664	0.00117261532188159	0.0256869461154092	Caspase, apoptotic cysteine protease ; caspase 8 [EC:3.4.22.61] E=4e-110
isogroup12584	4.98808150524566	-0.485040177741712	0.606547027364675	-0.799674478414499	0.423899423430287	0.920293934540358	4.98808150524566	0.179800339201239	0.433162405466508	0.415087590548393	0.678077783460906	0.916204184781281	4.98808150524566	1.36745886796007	0.42475836374302	3.21938067542652	0.00128467815101817	0.027403346040596	Collagens (type IV and type XIII), and related proteins
isogroup12598	5.65753466545272	-0.259987886678493	1.02861708635761	-0.252754781275436	0.800457712571602	0.976835285939664	5.65753466545272	0.174370587101675	0.731581190567433	0.238347553695891	0.811611541361225	0.955363559164289	5.65753466545272	2.6082567531637	0.736811325097288	3.53992489572457	0.000400240915327165	0.0126222528318586	NA
isogroup12610	16.0605106630447	0.228125049901047	0.40887084386785	0.557939147098439	0.576885938558351	0.948538940151136	16.0605106630447	-0.125522899226867	0.289163180499336	-0.43409018745094	0.664222950796653	0.912063760058758	16.0605106630447	0.973827477570909	0.289470561945393	3.36416757208844	0.000767749123646816	0.0196750839340173	NA
isogroup12616	2.50850373786905	-2.60529843300281	2.96060892941802	-0.87998735905824	0.378866157542897	0.912661769162256	2.50850373786905	3.02338324580916	1.96908544762012	1.53542511294433	0.124679438992329	0.573901928523044	2.50850373786905	-7.82408846322778	2.07712817367833	-3.76678173373015	0.000165365452737687	0.00670302678645588	NA
isogroup12617	38.4099638625894	0.831110097042457	0.28796374317114	2.88616229213454	0.00389971008506713	0.460197239312801	38.4099638625894	-0.620518360430126	0.197389993829425	-3.14361608910301	0.0016687421057866	0.0918269089110713	38.4099638625894	-0.620809302210879	0.199231962779269	-3.11601257926009	0.00183314452482569	0.0345675307110494	GDP-fucose protein O-fucosyltransferase
isogroup12634	9.82325247109451	-3.22745278647085	1.17376679615655	-2.74965418773047	0.00596581879243112	0.499309896499676	9.82325247109451	3.19152494854813	0.803562086541816	3.97172166532032	7.13550615969983e-05	0.0179452745630007	9.82325247109451	0.7265150676754	0.839766795375802	0.865139073938114	0.386962460644045	0.712103024963659	NA
isogroup12664	7.71977904814062	0.623814280491619	0.530109707384766	1.17676449195608	0.239289518758008	0.868648853382766	7.71977904814062	0.0530767608761181	0.349242922100527	0.151976625773508	0.879205371414294	0.972441729108253	7.71977904814062	-1.35141743708364	0.383102345789604	-3.52756241755257	0.000419404864971845	0.0129749500827336	NA
isogroup1269	9.32198011043541	1.83050364817555	0.518779078227062	3.5284839443243	0.000417947300170611	0.280151298690388	9.32198011043541	-1.71958579883225	0.378983065099782	-4.5373684398787	5.69605420254529e-06	0.00438686111293922	9.32198011043541	0.849962285227029	0.342137344350568	2.48427217683704	0.0129816544341779	0.119405810117641	Deoxyribodipyrimidine photolyase/cryptochrome ; cryptochrome E=1e-164
isogroup12694	2.79885716179374	0.516451525391403	0.923609304844769	0.559166654864096	0.576047987983701	0.948538940151136	2.79885716179374	-0.38402541211724	0.675857968817903	-0.568204311904339	0.569896243932461	0.880391492127702	2.79885716179374	1.7026797375845	0.653130276532107	2.60695269958259	0.00913519786215018	0.0966196214701271	Structural maintenance of chromosome protein 4 (chromosome condensation complex Condensin, subunit C)
isogroup1276	58.986600739287	-1.39185806184312	0.709430049065711	-1.96193840911608	0.0497696553668745	0.724560036576927	58.986600739287	1.76858860287372	0.489383898942855	3.61390844017171	0.000301615611182353	0.0359193694288996	58.986600739287	-0.239944563769914	0.499714751326739	-0.480163059291052	0.6311114518062	0.861326843582088	NADPH oxidase ; neutrophil cytosolic factor 1 E=3e-74
isogroup12783	4.07695076026568	1.21548502944489	0.651224102619307	1.86646198222095	0.0619767582854357	0.734715130432232	4.07695076026568	-0.773130295371835	0.433256524524811	-1.78446313352071	0.0743484402123132	0.485038219182692	4.07695076026568	-1.37907395027227	0.448927056270375	-3.07193324841997	0.00212677279246065	0.0382792943075974	ADP-ribosylation factor GTPase activator ; stromal membrane-associated protein E=2e-18
isogroup12860	81.2250279267434	0.754158707335055	0.33785351146402	2.23220621288516	0.0256013369896219	0.661620668428027	81.2250279267434	-0.835283711618681	0.23377098145484	-3.57308553191851	0.000352799461210546	0.0379596655580435	81.2250279267434	-0.392291531946959	0.233791897500646	-1.67795178592909	0.0933565116970585	0.362368713091208	Trypsin ; transmembrane protease, serine 2 E=1e-99
isogroup12881	14.1691180681176	0.697918175568837	1.48948164447831	0.468564468824511	0.639380979464016	0.959372295446345	14.1691180681176	-1.22552577607379	1.04410812188287	-1.17375370461036	0.240493692256815	0.702283815364992	14.1691180681176	3.35826498964379	1.0406497385271	3.22708483490033	0.00125058376206349	0.0269420153040988	NA
isogroup12891	7.43414693554091	0.689130231057935	0.761898934029736	0.904490346787963	0.365735450727648	0.910310095725064	7.43414693554091	-0.677814543178437	0.511229042412033	-1.32585296793867	0.184888404188203	0.654285856949449	7.43414693554091	-1.92019962039661	0.519428979838748	-3.69675103802009	0.00021837630897239	0.00821465431669147	NA
isogroup12905	2.79485485209975	2.40625318391442	1.16262863388289	2.06966619760443	0.038483614272123	0.716955357855567	2.79485485209975	-2.71297985989329	0.823396000890343	-3.29486645181629	0.000984684641756615	0.0686137636324978	2.79485485209975	-0.875392475177803	0.732292716756391	-1.19541333014379	0.231925580064285	0.567994479176683	Carbonic anhydrase
isogroup12909	37.181411332288	-1.54045330349531	0.621489830078538	-2.47864603560873	0.0131882111222661	0.567918928980133	37.181411332288	1.44339938410418	0.428146694197251	3.37127298579395	0.000748216760674425	0.0585489618125607	37.181411332288	0.379254994179307	0.438166242233706	0.865550463782698	0.386736730743775	0.711935649628698	NA
isogroup12947	61.3112399043275	-0.0123629283159219	0.223255554824157	-0.0553756806887039	0.955839170101079	0.997942715097222	61.3112399043275	0.0467904359968095	0.15523876963132	0.301409474630166	0.763102270347283	0.941603467576675	61.3112399043275	0.504502091390671	0.15746060765475	3.2039892320043	0.0013553754579216	0.0283226686903402	Ornithine decarboxylase antizyme
isogroup12966	7.21795801435572	1.81022991326122	0.751163394934353	2.40990166116844	0.0159568208702286	0.605611687058855	7.21795801435572	-1.14768482109225	0.511740660983297	-2.24270789600147	0.0249156571302679	0.33023236834203	7.21795801435572	-1.5346266380537	0.522042848917163	-2.9396564692666	0.00328576322026167	0.0498761132801754	NA
isogroup12971	11.8605069284024	-1.57377645649888	0.776021341731266	-2.02800666923394	0.042559567339596	0.722887570287941	11.8605069284024	0.847838281945778	0.515538805179171	1.64456734086413	0.10005906650317	0.530845871283421	11.8605069284024	-2.30755458899241	0.52464543898147	-4.39831249361897	1.09095822328236e-05	0.000877271217327027	NA
isogroup12975	46.1613376129514	0.679587053134435	0.572051246446545	1.18798282034324	0.234840178151406	0.865480394612679	46.1613376129514	-0.385937575775041	0.393580146206891	-0.980581920847623	0.326798953386127	0.770904020700443	46.1613376129514	-1.2820134679619	0.399425658398641	-3.20964224757541	0.00132900269354032	0.0281030295008316	NA
isogroup12988	44.7075568822545	0.86130664815276	0.27798145147268	3.0984320845501	0.00194547555089187	0.381598861390631	44.7075568822545	-0.57331134681333	0.190781887886444	-3.00506171295764	0.00265526969023043	0.115295434353537	44.7075568822545	-0.577125131927583	0.193399604951036	-2.98410708788002	0.00284407213714561	0.0459859752296704	Uncharacterized conserved protein
isogroup13013	19.1782593040871	-0.18186240897196	0.400108720006301	-0.454532480494542	0.64944561953252	0.960169816775866	19.1782593040871	-0.010961652538786	0.268951731153189	-0.040756951040194	0.967489658914087	0.992035164856621	19.1782593040871	-0.905400870980875	0.274244478725837	-3.30143700681758	0.000961909319695227	0.022702611411452	Aminopeptidase I zinc metalloprotease (M18) ; aspartyl aminopeptidase [EC:3.4.11.21] E=3e-173
isogroup13029	4.6658494704932	-1.5151446361634	0.83008567593548	-1.82528705179244	0.0679577230937662	0.744496129434871	4.6658494704932	2.18340193980424	0.558011759428688	3.91282424234156	9.12229301496068e-05	0.0180740995662283	4.6658494704932	0.207932903511911	0.63223597953681	0.328884957898547	0.742242644293466	0.913630266987407	NA
isogroup1303	9.64303095160632	-0.408374298053227	0.722336728565491	-0.565351700811655	0.571834569538429	0.948538940151136	9.64303095160632	0.482994629639771	0.479622684380358	1.00703041238295	0.313920159622579	0.762231449174035	9.64303095160632	-2.09305204868655	0.501248335549986	-4.17567880078841	2.97098785387467e-05	0.00184213835871814	FOG: Ankyrin repeat ; ankyrin E=1e-154
isogroup1309	69.1888836101995	-0.900639861257715	0.393053496360679	-2.29139257021456	0.0219407189056198	0.644695862943643	69.1888836101995	1.05569353981363	0.270927104220592	3.89659625547864	9.75540461135796e-05	0.0182259567800311	69.1888836101995	0.278652588267908	0.278282085045845	1.0013313944446	0.316666619826032	0.655414801685195	Myosin class II heavy chain
isogroup13102	5.80014627189178	-0.82354475287832	0.872259713346673	-0.94415085355548	0.345092565568008	0.909250398524626	5.80014627189178	0.538705005789893	0.616357279400051	0.874014185918689	0.382110528323368	0.803436520117783	5.80014627189178	1.93107450048719	0.623316900999844	3.09806215327968	0.00194790571386983	0.0360349738377273	NA
isogroup13121	9.10945957632343	-0.251111533297627	0.495265584107937	-0.507023991481104	0.612137984970543	0.957073766902303	9.10945957632343	-0.0574367955835535	0.34935385529625	-0.16440864960499	0.869409454827892	0.96983389766543	9.10945957632343	0.949675770925245	0.342405653449026	2.77353998498341	0.00554500256158321	0.0703130874273386	Stationary phase-induced protein, SOR/SNZ family ; pyridoxine biosynthesis protein [EC:4.-.-.-] E=7e-129
isogroup13129	43.4752687907553	-0.274528478333477	0.379750925937103	-0.722917205944998	0.46973075201395	0.931630535947429	43.4752687907553	0.354808704535682	0.263969332924012	1.34412850388882	0.178906836240699	0.648611416540891	43.4752687907553	0.857415497214001	0.269320747993677	3.18362214423276	0.00145444735355067	0.0297663330412684	NA
isogroup13155	41.6588255065024	-1.07565402218841	0.652313386342097	-1.64898351729409	0.0991510115288974	0.798368026617659	41.6588255065024	1.61920671032765	0.448442122559197	3.61073732567106	0.000305327770646695	0.0359193694288996	41.6588255065024	-0.314311161411972	0.461807859838343	-0.680610246698697	0.496118141538183	0.78508670543184	NA
isogroup13163	22.63401645231	0.694058081726013	0.523321150310154	1.32625650867478	0.184754747363199	0.846022780976817	22.63401645231	-0.70974471867033	0.37175130732414	-1.90919226022112	0.05623729437553	0.440430582608143	22.63401645231	1.96779726888899	0.366339028553403	5.37151959118148	7.80758838437113e-08	1.70520060938064e-05	Renal dipeptidase ; membrane dipeptidase [EC:3.4.13.19] E=6e-102
isogroup13177	19.86741745067	-0.126378390791521	0.317352530056129	-0.398227141183242	0.690462761128205	0.966738114070291	19.86741745067	0.116685925090864	0.213077108233661	0.547622999289562	0.583950793801518	0.887326268504425	19.86741745067	-0.575081418186379	0.22140001502965	-2.59747687058361	0.00939114447156391	0.0984359750461737	NA
isogroup1319	7.60827869378491	0.617120549415864	0.721626349615681	0.85518017703279	0.392451408527039	0.91634154314741	7.60827869378491	-0.567869115268733	0.539105865188111	-1.05335362113077	0.292178951945827	0.743816041027015	7.60827869378491	3.45732015780182	0.512518107640493	6.74575221101644	1.52236237706645e-11	1.59119490454382e-08	Semaphorins ; semaphorin 5 E=2e-179
isogroup13196	12.0024471103911	-0.154082183061643	0.589916741913679	-0.261193100846407	0.793943598235789	0.976308376514678	12.0024471103911	-0.206794079311403	0.396183034092581	-0.521966014483797	0.601693993521047	0.892416903745579	12.0024471103911	-1.31438322472988	0.399987792441588	-3.2860583486978	0.00101599961608873	0.0235276721371484	Glucosidase II catalytic (alpha) subunit and related enzymes, glycosyl hydrolase family 31 ; alpha 1,3-glucosidase [EC:3.2.1.84] E=1e-137
isogroup13214	3.72713584979543	-1.62117052733154	0.763699416039802	-2.12278612931013	0.033771777688723	0.708094965881371	3.72713584979543	1.19823534042859	0.545404318786029	2.19696709240521	0.0280227965098466	0.344503538915389	3.72713584979543	2.00995776449179	0.558277534474671	3.60028416042771	0.000317869601504362	0.01073236764547	NA
isogroup13221	5.72723892199233	-0.0271701520752717	0.598887772560669	-0.0453676854331156	0.96381423774391	0.997942715097222	5.72723892199233	0.110885599540387	0.425681642733033	0.260489502973302	0.794486211326443	0.949529904364729	5.72723892199233	1.11398261269578	0.428910003420447	2.59724092189983	0.00939759838307283	0.0984359750461737	4-hydroxyphenylpyruvate dioxygenase
isogroup13229	24.8772521382255	0.518948496189524	0.472248730015349	1.09888807148864	0.27181689029157	0.878840201285049	24.8772521382255	-0.711081665186616	0.321306685492366	-2.21309327596768	0.0268912155915479	0.340334833834137	24.8772521382255	-1.32676088641765	0.322307365685144	-4.11644606258777	3.84759319770966e-05	0.00220791495145433	Ficolin and related extracellular proteins ; ficolin E=4e-96
isogroup1323	20.5822622802695	-0.649814068185844	0.338493507565139	-1.91972387553341	0.0548927867980213	0.724560036576927	20.5822622802695	0.371341029610036	0.23499556619651	1.58020440819513	0.114060062595137	0.558581290480134	20.5822622802695	0.759144873283605	0.237820330341873	3.1920940997446	0.00141245309191382	0.0291926922231284	Signaling protein SWIFT and related BRCT domain proteins
isogroup13256	7.45449213519931	-2.51741229567875	1.07445819205287	-2.34295974873528	0.019131446945158	0.638593007453606	7.45449213519931	2.4310887205273	0.729673976598693	3.33174650391068	0.000863028299567672	0.0644321076917028	7.45449213519931	-0.177040781711282	0.762607773011113	-0.232151819030439	0.816420098303281	0.939944585724484	Predicted membrane protein, contains DoH and Cytochrome b-561/ferric reductase transmembrane domains
isogroup13260	64.5122456101843	0.463935790953029	0.366907842856393	1.26444773527126	0.206069368642782	0.851103338217927	64.5122456101843	-0.0707399245975047	0.255157898571584	-0.277239799330213	0.781595981421389	0.946578135890123	64.5122456101843	0.772633244006338	0.25963570355299	2.97583588633314	0.00292191180301458	0.0466427096364283	NA
isogroup13270	114.239672576317	-0.911270483111251	0.427815686270206	-2.13005392826036	0.0331671613563836	0.708094965881371	114.239672576317	1.00966538133672	0.295491145713487	3.41690570422612	0.00063337213478695	0.0533992215304206	114.239672576317	0.292011906430486	0.30102359412672	0.970063184839789	0.332014998273622	0.668277231050606	NA
isogroup13281	13.0910807130821	0.00557046659243653	0.486676109519242	0.0114459421440252	0.990867658883921	0.999589406036542	13.0910807130821	0.158788633572237	0.349128726142028	0.454814003209924	0.649243055123602	0.906279721554055	13.0910807130821	1.82472124528942	0.351686757472245	5.18848437286816	2.12012549565545e-07	3.92706283264888e-05	NA
isogroup13301	27.5988119681494	0.482660988747774	0.644477980248472	0.748917734259422	0.453906790691567	0.928563968710988	27.5988119681494	-0.38766172324058	0.450159803212522	-0.86116468079573	0.389147349511577	0.80439445376818	27.5988119681494	1.44994538161445	0.453321665366052	3.1984912533215	0.00138148723759074	0.0286335732969762	NA
isogroup13329	4.54626040725875	1.04623631846445	1.65942708141306	0.63048044122164	0.528380295475754	0.939410852751356	4.54626040725875	-0.546316189698527	1.18425684308983	-0.461315628350636	0.644572173981888	0.90405680263366	4.54626040725875	3.4979014445024	1.18301869120831	2.95675923846115	0.00310890767218197	0.0480481131758188	NA
isogroup13333	9.1800593730892	1.11843220114043	1.75815992866478	0.636137920621258	0.524686531275494	0.939222195797597	9.1800593730892	-0.908403088578722	1.26067306001551	-0.720569922044298	0.471174165123566	0.836937552592029	9.1800593730892	5.67159197129277	1.25158690002794	4.53152072074752	5.85605918315263e-06	0.000571278093513816	NA
isogroup13338	37.2994937494334	0.996201321806145	0.721055230927559	1.38158809350102	0.167098211900782	0.835376882386109	37.2994937494334	-1.30645266388972	0.504979946152277	-2.58713771476335	0.00967769047034768	0.219216168192876	37.2994937494334	2.06860476475658	0.501708641319147	4.12311966426885	3.73775393730779e-05	0.00216613555710615	NA
isogroup13359	6.57745255392411	-1.92836060937823	0.690891248921107	-2.79112032811177	0.00525259411989451	0.499309896499676	6.57745255392411	1.68258882821765	0.466753943759859	3.60487329718916	0.000312305254567671	0.0359193694288996	6.57745255392411	0.429340147247483	0.497456637376481	0.863070496981938	0.388098707923453	0.712670923337236	BTB/POZ domain-containing adapter for CUL3-mediated RhoA degradation protein E=1e-66
isogroup1337	48.1004658658907	0.678259975586414	0.457201389812558	1.48350374845642	0.137940621273416	0.815903450964348	48.1004658658907	-0.78397267314256	0.319480245370883	-2.45390030996267	0.0141316151953545	0.260477732041387	48.1004658658907	0.943107471340408	0.318177316557983	2.96409398866918	0.00303575550018439	0.0476122296186475	NA
isogroup13376	4.11112439113662	1.20193059262983	1.26481314584164	0.950283128050534	0.341968409473859	0.908798367938663	4.11112439113662	-0.585544597493303	0.828996366814561	-0.70632950991483	0.479983245913087	0.841753935456161	4.11112439113662	-3.88187256000953	0.880393843188561	-4.40924546445075	1.0373139812554e-05	0.000852753679084846	NA
isogroup13393	3.3250738648804	-0.91136329505547	1.07640645243879	-0.846672084685681	0.3971779224966	0.917195838592984	3.3250738648804	1.3453215696552	0.687552283136726	1.95668257185857	0.050384800182306	0.420582305229711	3.3250738648804	-2.55330757407223	0.767301148855487	-3.3276472710627	0.000875826827427787	0.0211484718906779	NA
isogroup13494	8.75647524780336	1.59367803674836	1.40394044203855	1.13514646991315	0.256313953781203	0.873892391956691	8.75647524780336	-1.3902628349527	0.905270988442558	-1.53574217300892	0.124601627329726	0.573901928523044	8.75647524780336	-6.84043977581372	0.956235191272703	-7.15351185382481	8.45854759008294e-13	2.06289878142806e-09	Stress-activated MAP kinase-interacting protein, Sin1p
isogroup1351	79.6785515334697	-1.13249973779753	0.530271954741415	-2.13569608513387	0.032704193719148	0.706362162154114	79.6785515334697	1.4581738154953	0.365132301159222	3.99354921727244	6.5091559808336e-05	0.0173179053577342	79.6785515334697	-0.279589641172079	0.373504216540114	-0.748558192359927	0.454123538628162	0.756510671760689	Trypsin ; trypsin [EC:3.4.21.4] E=2e-40
isogroup13511	2.94580708412696	0.472729835646942	0.945501404797128	0.49997793049115	0.617090617355402	0.957508773214425	2.94580708412696	-0.802553514246637	0.625851246402166	-1.28233908434357	0.199723722996568	0.668188535189081	2.94580708412696	-1.6820401579611	0.620947954817975	-2.70882631130362	0.00675216775525542	0.0792792910154452	TGFbeta receptor signaling protein SMAD and related proteins ; SMAD, mothers against DPP 1/5/8 E=3e-153
isogroup13542	23.2942756909472	-0.929777439902661	0.612757450187652	-1.51736619378177	0.129174254269502	0.808746638283621	23.2942756909472	0.652682558519781	0.413761557086074	1.57743644217774	0.114695135749567	0.559209184238365	23.2942756909472	-1.87784294523996	0.422952435608773	-4.439844264136	9.00239993628991e-06	0.000770363264723569	Cyclin D-interacting protein GCIP ; pre-mRNA-splicing factor SYF2 E=1e-77
isogroup13546	15.1546588004394	-0.613535920307015	0.373915834449578	-1.64083963229364	0.100830708924523	0.798964805692945	15.1546588004394	0.131654661363161	0.259809194642055	0.506735958842967	0.61234009632208	0.897113799507509	15.1546588004394	0.729142405238299	0.256465053627496	2.84304779510953	0.00446843689677056	0.0612808220341552	NA
isogroup13569	15.1264897515011	0.133594845717474	0.583442096612187	0.228977042440382	0.818886759603336	0.978555749351908	15.1264897515011	-0.216488130273804	0.396040767887432	-0.546630922439118	0.584632320371215	0.887912753089946	15.1264897515011	-1.1629396679463	0.402248345679941	-2.8910986967032	0.00383897536296265	0.0557170386328997	Thymidylate synthase ; dihydrofolate reductase / thymidylate synthase [EC:1.5.1.3 2.1.1.45] E=8e-73
isogroup13589	3.94190918824284	-0.162793409467961	0.756004619044404	-0.21533388205185	0.829507015119174	0.981113077787141	3.94190918824284	-0.333749657931354	0.545004875899266	-0.612379214737597	0.540286890487106	0.868113047881909	3.94190918824284	1.54606303272182	0.512921199476235	3.01423110275139	0.00257631476324275	0.043084815920607	Predicted transposase
isogroup13608	6.41206913716248	0.877513609636812	0.604425288896638	1.45181484917464	0.146553093912992	0.818828340293552	6.41206913716248	-0.757530987953275	0.407841050096011	-1.85741721627811	0.0632518189553963	0.462100728910361	6.41206913716248	-1.17892360968908	0.409910797882831	-2.87604916918062	0.00402686978867982	0.0575878333489823	NA
isogroup13628	4.29247703270652	-0.247775060754692	0.929597400616082	-0.266540182438636	0.789823217164966	0.976308376514678	4.29247703270652	-0.0104087103324239	0.616625773664929	-0.016880109098521	0.986532261147275	0.996702220038002	4.29247703270652	-1.71158581422168	0.631269202394637	-2.71134059404292	0.00670117533460277	0.0789519312972965	NA
isogroup13629	67.8905274932878	0.364202133458926	0.435639969208104	0.836016341937045	0.403145709632203	0.918352050304328	67.8905274932878	-0.112714487969742	0.299601717956602	-0.376214424731933	0.706757492458169	0.924546968276452	67.8905274932878	-0.9509221464136	0.304597826709258	-3.12189406171064	0.00179691586744921	0.0341928086975089	NA
isogroup13647	19.3683155979626	0.896643379575819	0.932616645080159	0.961427596543435	0.336337214114407	0.907589359548931	19.3683155979626	-1.12883004655679	0.653202879457963	-1.7281461580413	0.0839620238676276	0.500886901443493	19.3683155979626	1.88236732049469	0.64958676257308	2.89779199477285	0.00375799736350137	0.0548810133933288	folate receptor E=1e-95
isogroup1365	24.7007971435517	-0.223856933017783	0.323726462186596	-0.691500260762594	0.48925121690358	0.93638422730791	24.7007971435517	0.0583143991394892	0.218007755191047	0.267487728078235	0.789093661631316	0.948245594897899	24.7007971435517	-0.633361335279008	0.222946888479998	-2.84086196312102	0.00449917822963735	0.061586973839367	Ankyrin repeat and DHHC-type Zn-finger domain containing proteins ; 26S proteasome non-ATPase regulatory subunit 10 E=1e-115
isogroup13667	7.56082896582655	-0.109787916768879	0.53143691581759	-0.206586922174903	0.836332474539088	0.982479832519506	7.56082896582655	0.107860506748645	0.349294267553705	0.308795525056997	0.757477073390964	0.940736437706507	7.56082896582655	-1.19773072690092	0.367676408683065	-3.25756752028481	0.00112371521508529	0.0251377285027514	tRNA(1-methyladenosine) methyltransferase, subunit GCD14 ; ADP-ribosylation factor 1 E=2e-16
isogroup1367	34.5191986913231	-0.172824894706618	0.428894128595091	-0.402954676187181	0.686981567424251	0.966563811573832	34.5191986913231	-0.216828478915237	0.29978448452786	-0.723281190675119	0.469507146290906	0.835802685118593	34.5191986913231	1.09284002653696	0.29847345214486	3.66143125522119	0.000250810163882827	0.00908441863390448	Purple (tartrate-resistant) acid phosphatase ; tartrate-resistant acid phosphatase type 5 [EC:3.1.3.2] E=6e-168
isogroup13683	11.393442468048	-0.0521092658078605	0.459389560595233	-0.113431541065806	0.909688434921082	0.992564053625698	11.393442468048	-0.0355512216799846	0.307201650043712	-0.115726011481143	0.907869690573761	0.980070614693165	11.393442468048	-0.882082679413083	0.315918040501534	-2.79212506513631	0.00523631128608961	0.0677480951069413	tubulin beta E=5e-174
isogroup13695	7.67625954853321	-1.43196902129221	1.12465958757779	-1.27324662245247	0.202930541244371	0.851103338217927	7.67625954853321	0.47023849244056	0.755025707546073	0.622811233764336	0.53340857526806	0.866012169299626	7.67625954853321	-2.25773672798476	0.75931018927252	-2.97340501929501	0.00294515541728052	0.0467410402059802	Uncharacterized conserved protein
isogroup13750	7.54012729942276	-0.0490686988540867	0.781082320243937	-0.0628214178996681	0.949908710535696	0.997942715097222	7.54012729942276	0.117869876354812	0.550986143389378	0.213925300606904	0.830605309889623	0.960694073353544	7.54012729942276	1.58536099526134	0.556994665736492	2.84627680081116	0.00442337263681254	0.0610350316929715	Uncharacterized conserved protein
isogroup1377	31.0777922714539	-0.530014409052565	0.255648343636936	-2.07321667534555	0.0381521191775416	0.716100007392562	31.0777922714539	0.624822508665394	0.175142359369058	3.56751222786016	0.000360386566623448	0.0379699823918314	31.0777922714539	0.306818013063672	0.185094109025392	1.65763251288339	0.0973916630621108	0.370164209243602	NA
isogroup13776	10.4592040296453	-1.33485924766937	0.605731679811782	-2.20371377650934	0.0275444796791777	0.662086980812444	10.4592040296453	0.721203340771297	0.422909490572345	1.70533732831404	0.0881315295110233	0.509130940124281	10.4592040296453	1.50579014736024	0.426744583171854	3.52855128509937	0.000417840973986973	0.012953955449897	NA
isogroup1380	4.16044646242902	-0.971036807160483	0.661880899472289	-1.46708691538717	0.142352413094835	0.818006116796925	4.16044646242902	0.200142035655799	0.46698349963975	0.428584812547331	0.668225399982562	0.913061864241417	4.16044646242902	1.23339805779031	0.445009338461326	2.77162286538735	0.00557776179700649	0.0703889135909107	60S ribosomal protein L22 ; TNF receptor-associated factor 3 E=8e-07
isogroup13812	35.3136602526436	0.230190972142055	0.452204949390801	0.509041248779259	0.610723311466021	0.957073766902303	35.3136602526436	0.151392101112525	0.308881412091171	0.490130176780722	0.624041785462131	0.90032892287757	35.3136602526436	-0.975244500846753	0.317895890693965	-3.06781097018209	0.00215632972996938	0.0384913224145616	Reticulocalbin, calumenin, DNA supercoiling factor, and related Ca2+-binding proteins of the CREC family (EF-Hand protein superfamily) ; calmodulin E=5e-06
isogroup1382	20.0980667029782	-0.587511896851596	0.296860889243647	-1.97908150968785	0.0478068299154869	0.724560036576927	20.0980667029782	0.453983548898904	0.207638825633303	2.18640973100404	0.0287856423165404	0.345829477847238	20.0980667029782	0.874870292272474	0.21212350856433	4.12434387019935	3.71793088176716e-05	0.00216613555710615	FYVE finger containing protein ; early endosome antigen 1 E=3e-13
isogroup13828	16.6478625959152	-0.262514927885755	1.24066342828412	-0.21159238025483	0.832425054416726	0.982088835362317	16.6478625959152	0.206047279907901	0.864336442986606	0.238387819442081	0.811580313827172	0.955363559164289	16.6478625959152	2.4720096118871	0.87645488022582	2.82046419919549	0.00479542240684473	0.0636186909151033	Vacuolar H+-ATPase V1 sector, subunit E ; V-type H+-transporting ATPase subunit E [EC:3.6.3.14] E=7e-115
isogroup13841	34.1171721234745	0.267952275982014	0.506746525742568	0.528769833378467	0.596965126800385	0.952501439370847	34.1171721234745	-0.0872743166595259	0.347037213537375	-0.251484028960274	0.801439908556118	0.952023224324574	34.1171721234745	-1.05286188280321	0.353653609145467	-2.97709921679362	0.00290989823880004	0.0466380514001764	LRR-containing protein ; NACHT, LRR and PYD domains-containing protein 3 E=5e-07
isogroup13868	24.3094614402202	0.701297063439335	0.861670958892116	0.813880352125386	0.41571349746795	0.920201805663273	24.3094614402202	-0.908830422454883	0.593750859815625	-1.53065954757034	0.125853556388722	0.576367733459649	24.3094614402202	-1.57458253032857	0.597007135543321	-2.63746015178794	0.00835294386715813	0.0912153937374067	Lysosomal & prostatic acid phosphatases ; acid phosphatase [EC:3.1.3.2] E=9e-19
isogroup13878	6.64421876399723	-1.90611879534797	0.867245886543326	-2.19789891762461	0.0279563100613845	0.665618229290853	6.64421876399723	0.708940322122889	0.601965283671388	1.17770964763792	0.238912379403754	0.702111030688651	6.64421876399723	1.5705007436306	0.59879653574784	2.62276190637809	0.00872202013334188	0.0937072838555005	NA
isogroup13898	10.5396188607583	-1.5429694163229	2.25259488182969	-0.684974217409925	0.493360190671975	0.93638422730791	10.5396188607583	0.895201270836705	1.53127932380513	0.584610042674765	0.558809953455138	0.876592612410163	10.5396188607583	-5.70383079205741	1.55212302898609	-3.67485739566882	0.000237982300086429	0.00870598749291179	FOG: Reverse transcriptase
isogroup1392	4.18378830371458	0.518134588511497	1.04863524650734	0.49410373171914	0.621232922546826	0.958004147500021	4.18378830371458	-0.230418830712252	0.68063690413046	-0.338534142527315	0.734960702290122	0.933728074024253	4.18378830371458	-3.38455445580455	0.722076085951039	-4.68725460052702	2.76894413762852e-06	0.000314092709813319	Zn finger protein
isogroup13923	13.1084803213536	0.0572631702450238	0.688922371795059	0.0831199168286822	0.933756189305793	0.995608978363065	13.1084803213536	-0.240553522647648	0.467606823086214	-0.514435441852601	0.606947585384809	0.894857835459537	13.1084803213536	-1.40022902416924	0.473549265761117	-2.95688141743543	0.00310767608663926	0.0480481131758188	NA
isogroup13934	15.3540542175096	-0.754983239126959	0.454746857793217	-1.66022750061588	0.0968686942531815	0.798368026617659	15.3540542175096	0.386599512876437	0.318748695003156	1.21286618247209	0.225180986881207	0.691069725098231	15.3540542175096	1.25685996760494	0.320214299571695	3.92505884117626	8.67085405757676e-05	0.00425773850417855	ATP-dependent DNA helicase ; ATP-dependent DNA helicase RecQ [EC:3.6.4.12] E=1e-16
isogroup14007	23.9479787062083	-0.578126710668343	0.370559374397751	-1.56014595935655	0.118725392790785	0.805348813840333	23.9479787062083	0.321706952644169	0.258656119388132	1.24376316093038	0.213586742396134	0.67914272087845	23.9479787062083	0.999118290610257	0.261042829483997	3.8274113584549	0.000129497996044943	0.0056229797511147	TBX1 and related T-box transcription factors ; T-box protein 20 E=7e-83
isogroup14011	26.4391080316988	-0.588442057842447	0.448560150340009	-1.31184648791563	0.189571935924679	0.850325873608531	26.4391080316988	0.249224892604407	0.311254204202187	0.800711730924968	0.423298549702843	0.81954586898673	26.4391080316988	0.849096173629384	0.313964804825277	2.70443107182638	0.00684214633141734	0.0798414093043301	NA
isogroup14045	16.4182856097294	-0.262455523386833	0.338027856792961	-0.776431640507029	0.437494168716807	0.924128338550725	16.4182856097294	0.0928842569895802	0.236168388879609	0.393296738103802	0.694100327147407	0.920414144734754	16.4182856097294	0.690521766752735	0.236403381556249	2.92094707870511	0.00348969099736677	0.0517310392063849	Extracellular protein SEL-1 and related proteins
isogroup14080	3.2301405633241	1.07659886009648	0.959841600329824	1.1216422165142	0.262014594237562	0.877524320720724	3.2301405633241	-1.33111743852408	0.638428500224637	-2.08499062628894	0.0370701514126761	0.380760608443159	3.2301405633241	-2.16624354938995	0.623364585870857	-3.47508279823701	0.000510695695231858	0.0147980398184708	Endonuclease G, mitochondrial E=5e-08
isogroup14135	4.59614850717169	-1.1692035200331	0.796363580936147	-1.46817803830089	0.142055868146883	0.818006116796925	4.59614850717169	0.296085735468128	0.563911690714206	0.525056919981795	0.599543622662474	0.891777758825328	4.59614850717169	1.83816913624557	0.548115570481322	3.35361598035138	0.000797629781199405	0.0199830966707536	Translation initiation factor 2C (eIF-2C) and related proteins
isogroup14161	4.35631650302438	-1.59404840862678	0.792864665475832	-2.01049243084899	0.0443790965248854	0.722887570287941	4.35631650302438	0.788485979269621	0.55584281564562	1.4185412801527	0.156032795608845	0.617414909019061	4.35631650302438	1.60920837031609	0.554176567679238	2.90378277279944	0.00368683866433082	0.0540035136888417	Netrin, axonal chemotropic factor
isogroup14202	7.41425092255899	-1.09961676142892	0.870276028910133	-1.26352642713369	0.206400055390761	0.851103338217927	7.41425092255899	0.196988374708543	0.575509617717991	0.342285113304693	0.732136337596466	0.93335128432034	7.41425092255899	-2.15997279911192	0.577953665767476	-3.73727675252938	0.00018602413348966	0.00723960410998455	Splicing factor 3b, subunit 3 ; splicing factor 3B subunit 3 E=8e-44
isogroup14232	68.2242641127872	0.0203666900318352	0.208758124537218	0.0975611851130813	0.922280747209966	0.994795441430491	68.2242641127872	-0.18003633825846	0.145113345854068	-1.24066010055004	0.214731339661065	0.68060834796668	68.2242641127872	0.446700710256649	0.144773912762453	3.08550554262908	0.0020320643670117	0.0371225941104647	G protein gamma subunit
isogroup14254	18.6502515645967	-0.0882912064697746	0.66650552468504	-0.132468829139109	0.894613476461298	0.988975507646666	18.6502515645967	0.225305645767725	0.447692319801183	0.503260019889957	0.614781471388811	0.897980443396959	18.6502515645967	-2.51815372208241	0.462192562809749	-5.44827832532421	5.08597276525929e-08	1.17146539917948e-05	NA
isogroup14260	20.2364222196698	0.128748001935294	0.276671906595244	0.465345410452697	0.641684120220187	0.959372295446345	20.2364222196698	-0.266379845797047	0.185721559668239	-1.43429683808865	0.151487572248029	0.612183828971393	20.2364222196698	-0.499088722683005	0.187452715696732	-2.66247795252243	0.00775676509024469	0.0872266199588207	Chloride ion current inducer protein
isogroup14282	4.22996887255538	-0.903729361059483	0.667854653352471	-1.35318269704789	0.175997271597117	0.839399184130192	4.22996887255538	0.68006156529911	0.472725276074954	1.43859784893601	0.150264496174094	0.609990970475061	4.22996887255538	1.30563217395675	0.48122745006552	2.71312904901619	0.00666511447651518	0.0789082687175134	NA
isogroup14308	31.2453314276744	0.0192032697998371	0.276243469270846	0.0695157422201683	0.944579102485969	0.997942715097222	31.2453314276744	0.0142977961683787	0.194144068107192	0.0736452898498269	0.941292632870206	0.986527546524043	31.2453314276744	0.773419521794169	0.195472560896736	3.95666541762223	7.60032647503544e-05	0.00379575349178135	NA
isogroup14318	4.85075964850506	-0.904838139316553	0.613784411399475	-1.47419537301942	0.140428995311735	0.815903450964348	4.85075964850506	0.67046759429525	0.432293988547655	1.55095285166414	0.12091298329048	0.570501826606022	4.85075964850506	1.17504527086171	0.44111366123099	2.66381518899817	0.00772599956648787	0.0870319874183348	NA
isogroup14329	45.891479757907	0.237510751728425	0.336053575159788	0.70676454376506	0.479712811896426	0.934506162725053	45.891479757907	-0.358076039919786	0.229699349894684	-1.55889008864833	0.119022396583942	0.567684070799488	45.891479757907	-0.741853047559898	0.231633465696961	-3.20270236136967	0.00136144610878376	0.0283789756550325	NA
isogroup14332	2.61012620066753	0.929075018387719	1.0007457297195	0.928382695820375	0.353209091367938	0.910310095725064	2.61012620066753	-1.32789013378299	0.761479050846103	-1.74383015830511	0.0811887100076727	0.494137920591712	2.61012620066753	2.5982588689716	0.656524613214453	3.95759552143841	7.57080155081357e-05	0.0037939568182553	NA
isogroup14335	22.2651240862826	-0.137848666795049	0.311820859750297	-0.442076475914527	0.658433866501528	0.960325634107034	22.2651240862826	0.238463022725001	0.208011140637846	1.1463954382144	0.251631569372124	0.711659210402453	22.2651240862826	-0.709531204825874	0.219496709868124	-3.23253685785161	0.00122696306600221	0.0265080454681453	Drebrins and related actin binding proteins
isogroup14337	4.26671613045204	-0.304371350881718	1.30417964065825	-0.233381461719564	0.815465207164813	0.978114591189112	4.26671613045204	0.390165395621177	0.922123470806109	0.42311621813519	0.672210470137835	0.914423706379747	4.26671613045204	2.70108250965591	0.939258139640475	2.87576162043143	0.00403053976481994	0.0575878333489823	NA
isogroup14381	127.660662033004	0.352771423479894	0.639687363266531	0.551474741783994	0.581308276787915	0.949760116150696	127.660662033004	0.30437932772612	0.441191046716315	0.68990368229715	0.490254760031126	0.845978526360314	127.660662033004	-2.25902608532013	0.448272165182576	-5.03940744212851	4.66975397063399e-07	7.42744672307469e-05	FOG: Immunoglobin and related proteins ; brain-specific angiogenesis inhibitor 3 E=1e-54
isogroup14449	8.54300058145936	-0.979357514356896	1.72029475608778	-0.569296343484826	0.569155047840465	0.948538940151136	8.54300058145936	1.40062543177596	1.16767700704814	1.19949731246032	0.230334629151229	0.695411738070916	8.54300058145936	-3.49017517098092	1.20144492631728	-2.90498140574712	0.00367274918448983	0.0539050539785754	Receptor-activated Ca2+-permeable cation channels (STRPC family) ; collagen, type VI, alpha E=1e-08
isogroup14456	3.43404006498732	-1.05031813883873	0.707650289847474	-1.48423331963181	0.137747033176241	0.815903450964348	3.43404006498732	0.413410771186118	0.5006061854173	0.825820341875127	0.408906013070184	0.81159531469722	3.43404006498732	1.27689718526099	0.485022803398144	2.63265392124835	0.00847206250574192	0.0923505416064582	NA
isogroup1448	27.2248163310803	-0.751978250163564	1.03704120770438	-0.725118967864512	0.468379048892869	0.93096570391147	27.2248163310803	0.557003063442511	0.698772302102946	0.797116688463778	0.425383264999607	0.820072582495547	27.2248163310803	-5.15075081059268	0.714147360192943	-7.2124481552394	5.49547570127113e-13	1.60830591873401e-09	Low-density lipoprotein receptors containing Ca2+-binding EGF-like domains
isogroup14488	10.3455345847941	-0.392011125698354	0.481277815649881	-0.814521494553021	0.415346263669568	0.920036614634694	10.3455345847941	0.402797586482364	0.337183456302955	1.19459474939499	0.23224540167644	0.695690268726989	10.3455345847941	0.906738987238588	0.345444040611093	2.62485057097688	0.00866870019597207	0.0933400220512578	NA
isogroup14513	4.39605925588035	1.86081345277463	0.634302687338628	2.93363640091473	0.00335016413968559	0.426286537878428	4.39605925588035	-1.89069827759947	0.452175981463323	-4.18133283302848	2.89805278577024e-05	0.0118972384005612	4.39605925588035	-0.362920554875065	0.396717497971333	-0.914808539403749	0.360292151036344	0.691705029006632	Exosomal 3-5 exoribonuclease complex, subunit Rrp41 and related exoribonucleases ; exosome complex component RRP41 E=1e-73
isogroup14570	5.42755276576118	0.220052321510987	0.645687458342615	0.340803152775848	0.733251776833528	0.971346243664659	5.42755276576118	-0.149816600752612	0.462606130167339	-0.323853470550464	0.746048972155896	0.937961561092639	5.42755276576118	1.35561685588918	0.457766387005898	2.96137264414679	0.00306271128817782	0.0478810408973355	NA
isogroup14575	15.8380875519825	0.571689264218326	0.766207812072842	0.74612821118558	0.455589968984005	0.928935762850429	15.8380875519825	-0.508579612516837	0.537080648436518	-0.946933414930048	0.343672709493308	0.779686125400709	15.8380875519825	1.52137721819395	0.53823616755424	2.82659789494848	0.0047045361742114	0.0628714171471213	NA
isogroup14578	624.693499286831	0.722176489667157	1.5062916360014	0.479440018391289	0.631625629885035	0.959240917474466	624.693499286831	2.26926598813387	1.0402986918707	2.18136003233187	0.0291567973724015	0.346375719850222	624.693499286831	-3.55643115737425	1.05779439882298	-3.36211948307868	0.000773466475313775	0.0197869491840323	Molecular chaperone (DnaJ superfamily)
isogroup14592	7.47138759353993	1.92593262726261	1.05424078783041	1.82684321219075	0.067723346608709	0.744496129434871	7.47138759353993	-1.7189524487041	0.753077677580356	-2.28256991261127	0.0224557149332237	0.318714332316064	7.47138759353993	2.02383332275625	0.726423501917957	2.78602401686176	0.00533589181445723	0.0683713703335838	ATP-dependent RNA helicase A ; jagged E=3e-09
isogroup14594	12.5288655432988	-2.48876925186585	1.08338356016258	-2.29721895677683	0.0216062822482032	0.643920016574251	12.5288655432988	2.5883553635516	0.733403678465944	3.52923695305925	0.000416759791316835	0.0417701782625976	12.5288655432988	-1.19291673925448	0.762291037161142	-1.5649098324664	0.117604052886233	0.406160043871666	NA
isogroup1460	84.9651188812894	-0.725378191410938	0.340617401171508	-2.12959816179707	0.0332048029526777	0.708094965881371	84.9651188812894	0.826066841704902	0.235376473583953	3.50955568807204	0.000448856054813609	0.04292882777835	84.9651188812894	0.531875153693281	0.24112985886783	2.20576230662838	0.0274006467795777	0.185949238115754	Ribosomal protein S6 kinase ; p90 ribosomal S6 kinase [EC:2.7.11.1] E=1e-72
isogroup14610	29.0304492352826	-0.259883080180745	0.560966727902334	-0.463277173590216	0.643165705288338	0.959372295446345	29.0304492352826	-0.114362894583009	0.383254981287428	-0.29839897761757	0.765398669285313	0.94229166478647	29.0304492352826	-1.14942244179615	0.386609862867544	-2.97308101058446	0.00294826625504816	0.0467410402059802	Ankyrin
isogroup14618	24.8254836069155	-2.2746554412175	1.24730855688583	-1.82365095521886	0.0682048578798473	0.744496129434871	24.8254836069155	3.5248618393349	0.858497102742572	4.10585175893349	4.02827766924944e-05	0.0133967698032107	24.8254836069155	0.218794562979265	0.892808266330549	0.245063325722232	0.80640739902337	0.935048437420014	NA
isogroup14641	21.14085994888	-0.533003218673532	0.286659793199817	-1.85935813573269	0.0629763916469016	0.739000432212599	21.14085994888	0.338531720597211	0.199217941233834	1.69930337850372	0.0892620363436005	0.511740629074799	21.14085994888	0.678212218653258	0.202277160322373	3.35288580071213	0.000799736967798753	0.0199830966707536	Predicted membrane protein
isogroup14642	3.19319983082988	-0.0100869705133033	0.938195364044935	-0.0107514606230992	0.991421740828814	0.999589406036542	3.19319983082988	0.0392928917261021	0.700958068927266	0.0560559803330823	0.955297211370415	0.989678648700182	3.19319983082988	3.2315987454487	0.678570930126684	4.76235954411631	1.91342372012307e-06	0.000231397762781495	NA
isogroup14688	3.46697567802149	0.11600101391281	1.21151626528663	0.0957486228097526	0.923720222849297	0.994893064061327	3.46697567802149	-0.374759518122616	0.877496591494499	-0.427078032843807	0.669322492411427	0.913552470054697	3.46697567802149	2.91656249903738	0.854675821525021	3.41247807131513	0.000643751060736005	0.0174514291559669	Putative NAD+-dependent epimerases
isogroup14704	26.8987145337753	-1.07333965120035	0.309818036895628	-3.46441950880328	0.000531377134429935	0.280151298690388	26.8987145337753	0.722080654787517	0.211591590377859	3.41261509258487	0.000643427507709657	0.053642938288109	26.8987145337753	0.396838424083038	0.217877072655709	1.8213867996571	0.0685480803239081	0.311704182529443	NA
isogroup14718	42.9503162322434	-1.26041753699786	0.414861615803754	-3.03816378518394	0.00238024547452716	0.391349798075909	42.9503162322434	0.874988938090776	0.287272674254644	3.04584813143477	0.0023202499832711	0.107784819064146	42.9503162322434	1.01614948344737	0.292675041141747	3.47193761204678	0.000516716404102137	0.0148867986678895	NA
isogroup14720	34.6229961672955	1.407477337138	0.633337135010914	2.22231929778402	0.0262617348969754	0.661620668428027	34.6229961672955	-1.45860933736484	0.441047641649658	-3.30714689213433	0.000942514544790235	0.0666271272169832	34.6229961672955	0.135420000066519	0.43821825283766	0.309024097443713	0.757303196250472	0.919469612426089	Collagens (type IV and type XIII), and related proteins ; ectodysplasin-A E=2e-63
isogroup14732	7.29153502737971	0.823820719185757	0.99097349659907	0.831324674184561	0.405790239290152	0.918352050304328	7.29153502737971	-0.708497230691987	0.667088330523018	-1.06207408865405	0.288202052127006	0.741719068487589	7.29153502737971	-2.35325666601298	0.681150613311437	-3.45482573167267	0.000550648615293456	0.0156595945238196	NA
isogroup14734	12.1022254328971	1.44823892528938	0.55534698367411	2.60780911369682	0.0091123753992504	0.537666892004964	12.1022254328971	-1.24345993030459	0.391934620848635	-3.17262079989818	0.00151069697156856	0.085023187634472	12.1022254328971	0.233197402664501	0.379814144146175	0.613977668442892	0.539230084216208	0.809121597860519	NA
isogroup1475	6.9841744610115	-0.761477493118472	0.592350420167855	-1.28551861734595	0.198611115223647	0.851103338217927	6.9841744610115	0.203052703511844	0.415737531304898	0.488415618562295	0.62525548118228	0.90032892287757	6.9841744610115	1.1654583044222	0.408827158989678	2.85073601103792	0.00436181664975886	0.0605538716019252	NA
isogroup14750	6.30587382221497	0.475178152218528	0.711536516207211	0.667819769463734	0.504248645575617	0.937050768630584	6.30587382221497	-0.504261235040155	0.477938796166949	-1.05507491562583	0.291391063353614	0.743165616053727	6.30587382221497	-1.33822574458351	0.484941579161058	-2.75956074316957	0.00578791259617018	0.0717750212031849	NA
isogroup14779	11.0116460709318	1.78672435402837	0.787252547392864	2.26956947925472	0.0232337171917322	0.658861725674851	11.0116460709318	-1.86573316559111	0.544424222139304	-3.42698412326282	0.000610324753232735	0.0525346006709095	11.0116460709318	-1.2423725751113	0.533230550734331	-2.3298975900769	0.0198115644328377	0.154838526090866	NA
isogroup14860	34.7934423991302	-0.309664000348917	0.592675665435671	-0.522484755842448	0.601332857608644	0.953579120918059	34.7934423991302	-0.0949798039005034	0.405597453083152	-0.234172584611944	0.81485099765359	0.956351046737784	34.7934423991302	-1.44460547234441	0.409233448277851	-3.5300278567738	0.000415515914803972	0.012953955449897	NA
isogroup14887	15.8612458460705	-1.17484406066649	0.564608007954933	-2.0808136691541	0.037450964510568	0.710736392115281	15.8612458460705	0.879930621147014	0.392787213865375	2.24022216122495	0.0250765036353571	0.33023236834203	15.8612458460705	1.23048185970091	0.401875141353752	3.06185114002304	0.00219972817595847	0.0390740530572884	NA
isogroup14910	11.9257062654004	-0.499026690644518	0.388311505259627	-1.28511950814042	0.198750525495622	0.851103338217927	11.9257062654004	0.255151017361865	0.271273601922628	0.940567071596735	0.346926763031279	0.781290859046969	11.9257062654004	0.780865862686532	0.272232317521411	2.86838046928472	0.00412579061563857	0.0583139015402921	Predicted member of glycosyl hydrolase family 18
isogroup14917	16.1525386470526	-0.243987686683848	1.03207292177222	-0.236405472459142	0.813118050122257	0.977242169835859	16.1525386470526	0.689204716147335	0.706366992136234	0.975703457013193	0.329211438603762	0.770972045377101	16.1525386470526	-1.89985438830249	0.724038643059273	-2.62396821842969	0.00869118946340328	0.0934446549727995	NA
isogroup14918	8.04523872318224	-0.594973453297163	1.94649125493237	-0.305664590986223	0.759860036002626	0.972248697841252	8.04523872318224	0.288980453520735	1.32455801922404	0.218171230951459	0.827295699541462	0.960334095611263	8.04523872318224	-4.21798476322141	1.34535692580811	-3.13521615142228	0.00171727527477893	0.0333716986664544	NA
isogroup14953	2.7278945462475	-0.607391119794857	0.825762805233663	-0.73555156026068	0.462003650880917	0.930442886696065	2.7278945462475	0.514316496786231	0.520477944553523	0.988161942630293	0.323073343387429	0.768068385727383	2.7278945462475	-1.74138226429031	0.57131133150496	-3.04804432935563	0.00230335946233572	0.0402020504847738	Ca2+-modulated nonselective cation channel polycystin ; polycystin 1L2 E=3e-25
isogroup14970	4.55417810202299	-0.80069134417755	0.649574089203115	-1.23264052166832	0.217709911633387	0.855970420248536	4.55417810202299	0.33477517829097	0.418769637369208	0.79942562310413	0.424043657887309	0.819622913105733	4.55417810202299	-1.15143659265432	0.436140170251055	-2.64006085931391	0.00828911403706499	0.0908320249125994	NA
isogroup14983	3.94358740919972	0.151088006241214	1.1741085571477	0.128683165897587	0.897608356315522	0.990114658598002	3.94358740919972	-0.0432936104866797	0.713290967039241	-0.0606955821498549	0.951601650129767	0.989678648700182	3.94358740919972	-5.49019339987929	0.79151321720966	-6.93632561087736	4.0242946941954e-12	7.29481526927421e-09	Tyrosine kinase specific for activated (GTP-bound) p21cdc42Hs ; CAP-Gly domain-containing linker protein 2 E=8e-08
isogroup14999	11.8724271530968	0.486327956364968	0.490159486865638	0.992183094271681	0.321108217780084	0.897339836410732	11.8724271530968	0.0807663744162288	0.3286795002107	0.245729880824492	0.805891339716966	0.953631568338862	11.8724271530968	-1.05397538838696	0.350737182551553	-3.00502895278872	0.0026555557007568	0.0437195475101316	Protein phosphatase 1, regulatory (inhibitor) subunit PPP1R2
isogroup15014	6.41832878279705	1.26167419097052	0.65881841879443	1.91505603817096	0.0554853574475849	0.724560036576927	6.41832878279705	-1.51166468933314	0.458621251162046	-3.29610694119147	0.000980346898463651	0.0686137636324978	6.41832878279705	-0.500671424474579	0.430366906614262	-1.16335948879854	0.244683678758752	0.580394921588072	Transcriptional repressors of the hairy/E(spl) family (contains HLH) ; hairy and enhancer of split, invertebrate E=7e-81
isogroup1502	155.108262654775	-0.460231491020549	0.25066541866494	-1.8360390255336	0.0663518851008738	0.742866973742224	155.108262654775	0.582629667771411	0.172635116311063	3.37491977426886	0.000738372122168738	0.0585489618125607	155.108262654775	-0.0490487061256082	0.176496542192964	-0.277901796353512	0.781087744908393	0.928171693146761	STE20-like serine/threonine kinase MST ; STE20-like kinase [EC:2.7.11.1] E=1e-116
isogroup15024	6.47968849879359	-0.22149063193785	0.569222865960559	-0.389110566674244	0.697194357172401	0.968337906931605	6.47968849879359	-0.729664518688952	0.409005766283996	-1.78399567643822	0.0744243677113383	0.485224375955045	6.47968849879359	1.25620476371866	0.361870690730271	3.47141892365913	0.000517715641460309	0.0148867986678895	Proteins containing BTB/POZ and Kelch domains, involved in regulatory/signal transduction processes ; kelch-like protein 18 E=2e-23
isogroup15034	9.25840870115386	-1.1806469588195	0.546537123773533	-2.16023195399389	0.0307547176457805	0.689964437592332	9.25840870115386	1.14378159021007	0.36589331140756	3.12599753685041	0.00177203036002042	0.0948477692255544	9.25840870115386	-0.320964508742507	0.391032494026899	-0.820812882932504	0.411752859250081	0.729247916364859	Rho GTPase effector BNI1 and related formins ; dishevelled associated activator of morphogenesis E=2e-129
isogroup15053	2.60651155518757	0.479845784879204	0.85430995574568	0.561676452032417	0.574336481017886	0.948538940151136	2.60651155518757	-0.443916366909997	0.558249721780745	-0.795193171783339	0.426501143138536	0.82062598621171	2.60651155518757	-1.5076392930989	0.578341039478276	-2.60683435928902	0.00913835550568276	0.0966196214701271	NA
isogroup15087	24.5259038120194	-3.80919906656627	2.20628316774884	-1.72652319622823	0.0842533298965258	0.775070815508392	24.5259038120194	2.26850587583151	1.51490330287568	1.49745919196644	0.134273816308677	0.590656976339425	24.5259038120194	-4.38712962028254	1.52666156380209	-2.87367529536576	0.0040572585348066	0.0578439515684356	Endonuclease G, mitochondrial E=8e-09
isogroup15164	12.9237394387137	0.97805183282929	0.852789953455488	1.14688479720738	0.251429236701343	0.870312187877808	12.9237394387137	-0.188049644831398	0.60903063860945	-0.308768776002397	0.757497422447924	0.940736437706507	12.9237394387137	2.87760695656037	0.618353234308773	4.65366201209751	3.26091163013699e-06	0.000350859705027901	60S ribosomal protein L37
isogroup15189	10.5321477312072	-1.34553762567564	0.932815122329765	-1.44244834101218	0.149175934924249	0.824027561348798	10.5321477312072	0.975778303385495	0.630050249075361	1.54873092236296	0.121446417183089	0.571098827206779	10.5321477312072	-1.68375365831111	0.644170440597696	-2.61383253902311	0.00895329080277275	0.0954247087411416	NA
isogroup1519	24.0159467144961	-0.953020585072898	0.388247287354797	-2.45467416286668	0.0141012338839688	0.580432937964043	24.0159467144961	0.686887077881315	0.267981139665078	2.56319186768064	0.0103714715912625	0.226211793212429	24.0159467144961	0.756972339987165	0.27460676745436	2.7565684087264	0.00584113929465789	0.0723125137891107	Protein involved in plasmid maintenance/nuclear protein involved in lipid metabolism ; ETS translocation variant 1/4/5 E=3e-26
isogroup152	24.3389233926174	1.03473502738731	0.388556776964131	2.66302143916236	0.00774424798816404	0.506385819760905	24.3389233926174	-0.956349277542598	0.27284159763777	-3.50514469136142	0.000456359190969296	0.0433630132561929	24.3389233926174	0.413169327707387	0.267077418533313	1.54700210139949	0.121862738926518	0.412688280285569	Fibrillins and related proteins containing Ca2+-binding EGF-like domains ; CDW93 antigen E=3e-77
isogroup15217	11.9580486586999	-0.0398686767966666	0.63760886305023	-0.0625284231557581	0.950142027814981	0.997942715097222	11.9580486586999	-0.529129966869291	0.452334802944448	-1.16977505030554	0.242091506605036	0.703744584465502	11.9580486586999	1.85406563199748	0.439544349728439	4.21815371564432	2.46310886047391e-05	0.00160904785514798	NA
isogroup1522	16.3380499033872	-0.74175376867	0.351283758466536	-2.11155156135879	0.0347249309680805	0.708094965881371	16.3380499033872	0.785826644448243	0.235267282466774	3.34014418073292	0.000837349053419253	0.0641514591554133	16.3380499033872	-0.203888633307276	0.253009337884669	-0.805854183137763	0.420326931803183	0.73422991441757	Nucleolar GTPase/ATPase p130
isogroup15230	8.90695534694199	1.26172270073093	0.487461234958761	2.58835495059966	0.00964355519500734	0.539812850978873	8.90695534694199	-0.836585417240596	0.319163510973179	-2.62118127065879	0.00876256560707688	0.213746731729786	8.90695534694199	-2.03514666014896	0.333980682143052	-6.09360591483929	1.10395234919743e-09	5.5703912847607e-07	NA
isogroup15264	24.58245638517	-0.141628477221676	0.532823300735434	-0.265807589544587	0.790387397818813	0.976308376514678	24.58245638517	-0.361296462975317	0.376181264423677	-0.960431837371902	0.336837921122796	0.775601778094395	24.58245638517	2.11491154638306	0.371961495258175	5.685834618218	1.30175325263381e-08	3.92179130845738e-06	NA
isogroup1527	44.0045112985932	-0.660004855369645	0.39137891268349	-1.68635773155054	0.0917269175643611	0.785555930364806	44.0045112985932	0.689694021837166	0.272345034890971	2.53242737512462	0.01132758325771	0.235840519991665	44.0045112985932	1.19906273147409	0.279125034247206	4.29579071869327	1.74071746357269e-05	0.0012368495664178	coronin-1C E=9e-11
isogroup1529	27.4449928058084	-0.117220254414713	0.273610095531892	-0.428420794148107	0.668344788130452	0.96182433785287	27.4449928058084	-0.000889450290834028	0.190644228685208	-0.00466549812164884	0.996277484584873	0.999213737623746	27.4449928058084	0.517870113298793	0.190993190411474	2.71145851945348	0.00669879219880264	0.0789519312972965	FOG: Cadherin repeats ; cadherin EGF LAG seven-pass G-type receptor 1 (flamingo) E=2e-56
isogroup15307	37.2232871273493	-1.44837264101235	0.893650142426584	-1.6207378841562	0.105073865140057	0.801005663952287	37.2232871273493	1.08054329635343	0.613219558023288	1.76208224642502	0.078055402410979	0.491316490741957	37.2232871273493	-2.03693791089602	0.621840295998787	-3.27566084733111	0.00105415067756002	0.0241398855473174	pancreatic triacylglycerol lipase [EC:3.1.1.3] E=9e-146
isogroup1532	5.81635262899951	0.657406513084484	0.719524818042896	0.913667599225592	0.360891534120948	0.910310095725064	5.81635262899951	-0.899756407059394	0.480023072433572	-1.8744024167378	0.0608749806544912	0.455606591623415	5.81635262899951	-1.71849325111092	0.476531015539968	-3.60625687535502	0.000310645635489428	0.0105224018150852	NA
isogroup1536	5.09672836892478	-1.42981582080389	0.723024997211365	-1.97754687088074	0.0479798479341267	0.724560036576927	5.09672836892478	0.650904649153504	0.506204128301511	1.28585409079439	0.198493988464142	0.667194531959129	5.09672836892478	1.47153018602807	0.502815726953231	2.92657947464109	0.00342711930529615	0.0511547456554316	FOG: Transposon-encoded proteins with TYA, reverse transcriptase, integrase domains in various combinations ; putative transposase E=2e-136
isogroup15367	9.24421529674811	-0.0341130938411212	0.597082677881787	-0.0571329484254023	0.954439290231345	0.997942715097222	9.24421529674811	-0.0732017347625037	0.400442064414011	-0.182802310915123	0.854953135319041	0.967010092760091	9.24421529674811	-1.12109614825228	0.410003138930751	-2.73435991533137	0.00625016840975089	0.0754609854289479	NA
isogroup15382	12.4835566063872	0.926921442681701	0.693403061927052	1.33677148771982	0.181297238801943	0.843804864945556	12.4835566063872	-1.04008487319082	0.497440208171842	-2.09087415151516	0.0365393467684046	0.377209595558514	12.4835566063872	2.37083444280554	0.481029036365369	4.92867220806345	8.27903421415426e-07	0.000123303083385379	WD40 repeat protein
isogroup15415	6.33094528949442	0.514170248134004	0.641283326268891	0.801783279046945	0.422678332606054	0.920293934540358	6.33094528949442	-0.0256336715408921	0.457951016039166	-0.0559747017543463	0.955361960631294	0.989678648700182	6.33094528949442	1.2363489021258	0.466956666654295	2.64767373594672	0.00810477026243653	0.0896309303310358	NA
isogroup15419	31.0102657671446	-0.158778706818318	0.399518137665956	-0.397425528027155	0.691053693671556	0.966941901674779	31.0102657671446	0.315545453999646	0.271232654186244	1.16337560809686	0.244677141526791	0.705211387223921	31.0102657671446	-0.88306672368806	0.280254303253151	-3.15094795490221	0.0016274148662197	0.0320768420108169	Uncharacterized conserved protein
isogroup15420	21.274502525996	-0.129857965548692	0.575395475122449	-0.225684718012524	0.821446644724253	0.97904163550856	21.274502525996	0.13931631668854	0.387605547593974	0.359428077212344	0.719274873564873	0.929060528317802	21.274502525996	-2.00927670933625	0.398086863270435	-5.04733236567839	4.48021570743345e-07	7.24011543092102e-05	NA
isogroup15440	4.7982383855976	-1.03818869115554	0.684918869920478	-1.51578345516467	0.129574116918839	0.808746638283621	4.7982383855976	0.942608520011994	0.490007861706656	1.92365999339065	0.0543972157939252	0.43360855791379	4.7982383855976	1.80783635337602	0.504839810849181	3.58100988575979	0.000342268702091474	0.0112296365867815	NA
isogroup15454	12.9232757225056	-0.467996514871475	0.938693107954837	-0.498561788624522	0.618088130020799	0.958004147500021	12.9232757225056	0.457812870316274	0.633267420118588	0.722937665466104	0.469718181612458	0.835974963699234	12.9232757225056	-2.81210153163069	0.650019139130566	-4.32618266500895	1.51715624720412e-05	0.00115157839150026	Thioredoxin ; thioredoxin 1 E=1e-17
isogroup15455	18.9003476846315	-0.617122738743852	0.380846468272478	-1.62039769344094	0.105146875041178	0.801005663952287	18.9003476846315	0.80438012328705	0.257635439774365	3.12216410906636	0.00179526834402702	0.0948477692255544	18.9003476846315	-0.250519501000776	0.27471053444113	-0.911939913445375	0.361800348954985	0.693142773796583	GTP-binding protein-like, RAS superfamily ; Ras-related protein Rab-38 E=2e-143
isogroup15495	9.57057531485258	-0.933180847488629	0.629090064924063	-1.48338195040685	0.137972960199484	0.815903450964348	9.57057531485258	0.466484274777492	0.417712390160642	1.11675948754619	0.264097175056705	0.721984379700229	9.57057531485258	-1.32959097273538	0.427910230990608	-3.10717266483063	0.00188886039722397	0.0352098015192081	Asparaginase ; N4-(beta-N-acetylglucosaminyl)-L-asparaginase [EC:3.5.1.26] E=2e-41
isogroup15506	5.08927068741671	-0.197277115445202	1.11150654606223	-0.177486238064996	0.85912647406067	0.983906187970043	5.08927068741671	-0.12351966951442	0.802403834329899	-0.153937037972374	0.877659380069907	0.972206805858011	5.08927068741671	3.6143255524802	0.792782886424989	4.55903578945657	5.13890140924037e-06	0.000511547920553839	Proteins containing BTB/POZ and Kelch domains, involved in regulatory/signal transduction processes ; kelch-like protein 24/35 E=1e-27
isogroup15512	11.2470078897251	0.757057541367915	0.412280556920313	1.83626787307906	0.0663180487752037	0.742866973742224	11.2470078897251	-0.40988809223565	0.277924081607174	-1.47482035333303	0.140260847722987	0.596811862515729	11.2470078897251	-0.823092423931102	0.288504943739309	-2.85295778042141	0.00433143757828046	0.0602489791663288	Dosage compensation regulatory complex/histone acetyltransferase complex, subunit MSL-3/MRG15/EAF3, and related CHROMO domain-containing proteins ; mortality factor 4-like protein 1 E=2e-16
isogroup15555	3.57351147187475	0.318334499535461	0.68633272958179	0.463819494269834	0.642777075342393	0.959372295446345	3.57351147187475	-0.53371405907132	0.435119826340912	-1.22659099117483	0.219976356891377	0.686043058480716	3.57351147187475	-1.97024417452524	0.447725355176512	-4.40056421139806	1.07969770710273e-05	0.000877271217327027	NA
isogroup15561	237.527743609793	0.0775364696037039	0.161803485542153	0.479201479151722	0.631795302074582	0.959240917474466	237.527743609793	-0.00383755887634906	0.111056712994016	-0.0345549474038172	0.972434626789482	0.993327477724345	237.527743609793	-0.410881443117505	0.113073046835429	-3.63376997982127	0.000279309890049893	0.00973972194003386	Vesicle coat protein clathrin, light chain ; clathrin light chain B E=1e-48
isogroup1562	6.91274404122673	-0.320316697898	0.505832822508053	-0.633246170760104	0.526572899205521	0.939410852751356	6.91274404122673	0.484691421776902	0.360783313804274	1.34344190330224	0.179128926097831	0.648649734122634	6.91274404122673	1.27784306298013	0.372519694702627	3.43026981164096	0.00060298134181582	0.0166166214214518	FOG: PDZ domain ; multiple PDZ domain protein E=3e-12
isogroup15634	40.7167346236243	0.0815487245421566	0.327732035643138	0.248827443378021	0.803494261867476	0.976835285939664	40.7167346236243	-0.310722058227518	0.228529808508257	-1.35965658158897	0.173938623886361	0.642553900760845	40.7167346236243	0.674900623155407	0.227247633932152	2.96989064958498	0.00297905771274787	0.0470254061603448	NA
isogroup15648	4.74702458678296	-0.500724306134853	0.99900485709406	-0.501223094741879	0.616214122450955	0.957508773214425	4.74702458678296	0.31182931270163	0.709158052108897	0.439717650775184	0.660141617028358	0.91074907601338	4.74702458678296	2.16517520196309	0.713881977780822	3.03295960586338	0.0024216801379376	0.0413012184830313	M phase phosphoprotein 6 ; M-phase phosphoprotein 6, animal type E=2e-81
isogroup15651	30.6908140769957	-4.75888987169985	1.36052158252345	-3.49784224875965	0.000469038476236934	0.280151298690388	30.6908140769957	5.1003182354046	0.933921526856264	5.46118500188461	4.72966853647767e-08	0.000115348732823796	30.6908140769957	-0.521702029535302	0.960500843668745	-0.543156242885326	0.58702223117696	0.83677485327738	NA
isogroup1568	18.3456799076398	-2.78610870531493	1.06254071595671	-2.62211947596412	0.00873847908766507	0.532792352040846	18.3456799076398	2.96447748076099	0.730300433340115	4.05925745819785	4.92290117915138e-05	0.0144073625909044	18.3456799076398	0.22315462253043	0.753747162797638	0.296060315109062	0.767184020039114	0.922527224551396	Projectin/twitchin and related proteins ; deleted in malignant brain tumors 1 protein E=3e-52
isogroup15686	3.55414268068198	-0.40057749392998	1.02363388485973	-0.391328872416988	0.695554159962823	0.968190808923203	3.55414268068198	-0.0415211817416236	0.737971342929326	-0.0562639486471225	0.955131538131774	0.989678648700182	3.55414268068198	2.37289775051515	0.718964109288036	3.30043978532523	0.000965334262643705	0.0227184290637731	NA
isogroup1570	4.41786797475836	-1.11173614053258	0.964895592322285	-1.15218283654596	0.249245949042371	0.870312187877808	4.41786797475836	0.73784479023893	0.6280081740186	1.17489679396606	0.240036008430743	0.702111030688651	4.41786797475836	-2.21359480989451	0.655382436472209	-3.37756199542032	0.0007313146594141	0.0190754499308494	Inositol polyphosphate 5-phosphatase and related proteins ; PR domain zinc finger protein 4 E=7e-104
isogroup15717	23.520431027223	0.234440514400903	0.557367304137106	0.42062121811012	0.674031697349041	0.963223529304652	23.520431027223	-0.192936435277241	0.380477935629867	-0.507089681712664	0.612091894530166	0.89709588122395	23.520431027223	-1.23056958563672	0.386837096404409	-3.18110542415573	0.00146714228994341	0.0299423893008952	FOG: RRM domain
isogroup15720	3.81976788674249	0.400904392206365	0.846519789708844	0.47359128171623	0.635791393702056	0.959372295446345	3.81976788674249	-0.154415163618652	0.626960389122923	-0.246291737560436	0.805456405464884	0.953383321816181	3.81976788674249	2.53822145045678	0.612894348025167	4.14136866922544	3.45239529259471e-05	0.00207528049592027	Transcription factor e(y)2
isogroup15737	6.71098858914616	-0.160737773261707	0.651781576380803	-0.246612943793607	0.805207786204127	0.976835285939664	6.71098858914616	0.40430413446305	0.460712563980139	0.877562641162266	0.380181110679221	0.802078709027765	6.71098858914616	1.22929641812572	0.474074944787944	2.59304236944137	0.00951310500615978	0.0990784808221609	Glycerophosphoryl diester phosphodiesterase ; glycerophosphoryl diester phosphodiesterase [EC:3.1.4.46] E=1e-43
isogroup1575	35.6411276879886	-0.256776014452019	0.235875148172106	-1.08860987027197	0.276325962310085	0.882100036876059	35.6411276879886	-0.0252434456212468	0.163836413001367	-0.154077138035463	0.877548914216017	0.972206805858011	35.6411276879886	0.491060725410929	0.162402856712848	3.02371975068884	0.00249687618021986	0.0421416253116001	Predicted E3 ubiquitin ligase ; tripartite motif-containing protein 33 [EC:6.3.2.19] E=1e-44
isogroup15774	24.2709275247663	0.111295144084806	1.29415306398225	0.0859984395835976	0.931467657663882	0.995338875969121	24.2709275247663	-0.216099686934945	0.88429442601445	-0.244375267532687	0.80694019484341	0.953993640641933	24.2709275247663	-4.2725437400383	0.897653113566343	-4.75968241569802	1.93897813319043e-06	0.000232566123139144	NA
isogroup15787	4.82964034476817	-0.844533751644039	0.594647613032449	-1.4202255808903	0.155542018598771	0.82965292451079	4.82964034476817	0.636598683505449	0.420204008223874	1.51497527640499	0.129778665323031	0.583101983999078	4.82964034476817	1.27327182855432	0.428408488926862	2.97209756917701	0.00295772673844218	0.0468402763675589	NA
isogroup15829	4.93116825353416	-0.294645266135625	0.640784471071794	-0.459819610863529	0.64564570569157	0.959372295446345	4.93116825353416	0.0110007713136919	0.458320593049033	0.0240023500591757	0.980850734172003	0.995904730490482	4.93116825353416	1.31094682461463	0.446060302167252	2.93894529113035	0.00329331200748625	0.0499123715631493	5-formyltetrahydrofolate cyclo-ligase ; WD repeat-containing protein 42A E=3e-08
isogroup15834	2.6224971904684	-0.610181441003588	0.947219425181816	-0.644181722610329	0.519457601563046	0.937208350160879	2.6224971904684	-0.0515122012422012	0.608789427643828	-0.0846141521241041	0.932568147651168	0.984889151542025	2.6224971904684	-1.71458239071396	0.616761003916595	-2.77997859758627	0.00543624811916092	0.0694141524674361	NA
isogroup15854	21.1309615162092	-0.6153627875858	0.782149049249688	-0.786758979220284	0.431422970854875	0.922522004229301	21.1309615162092	1.19570792329631	0.532949705592814	2.24356615783528	0.0248603287417884	0.33023236834203	21.1309615162092	-1.71703174393341	0.552183037953122	-3.10953366169712	0.00187382931545315	0.0350188306168913	Galactoside-binding lectin
isogroup15856	27.8755862261567	-0.332398665893518	0.452865528899109	-0.7339897710951	0.462954972293854	0.930442886696065	27.8755862261567	0.607677360523857	0.314816228282432	1.93026059628251	0.0535745567299387	0.431219190665122	27.8755862261567	0.953348560226979	0.324812032722432	2.93507771937027	0.00333464153705918	0.0502014502178879	Cysteine proteinase Cathepsin L ; cathepsin X [EC:3.4.18.1] E=1e-108
isogroup15883	6.29952710857586	-0.124212474161493	0.670506583876964	-0.18525168454466	0.853031632172906	0.983594717563547	6.29952710857586	0.353213209639265	0.44324256348821	0.796884682868822	0.425518007437358	0.820072582495547	6.29952710857586	-1.32488867664974	0.472191658304813	-2.80582821265023	0.00501874407134825	0.0656880876529865	LRR-containing protein
isogroup15896	12.1044876652941	-0.954795977789496	0.472221629231851	-2.02192343316132	0.0431842624959179	0.722887570287941	12.1044876652941	0.865642882801026	0.328452016938221	2.63552311497556	0.00840077038151442	0.208900148890711	12.1044876652941	1.01306807431723	0.341469995667614	2.96678503871639	0.00300931275086467	0.047324235275938	Uncharacterized conserved protein
isogroup15910	8.51045005704457	0.794175093652058	0.584904360484725	1.35778624217112	0.174531521682359	0.838175174525094	8.51045005704457	-0.735832530429034	0.395518386286447	-1.86042559825808	0.0628253358136477	0.461044703591328	8.51045005704457	-1.16810676247531	0.397827313235744	-2.9362155981058	0.00332243319546194	0.0500691709054527	NA
isogroup15918	12.5323216925802	1.79759326822062	0.595061446027352	3.02085319124841	0.00252063541919778	0.392387852011927	12.5323216925802	-1.39281576212086	0.410590365653342	-3.3922270920911	0.000693269555844515	0.056992210172319	12.5323216925802	-0.947709240606753	0.408677106338554	-2.3189682659191	0.020396757070613	0.156606477473739	Zn-binding protein Push ; E3 ubiquitin-protein ligase UBR4 [EC:6.3.2.19] E=1e-36
isogroup15924	4.87486703505248	-2.6075655363515	0.951638254544287	-2.74008061771349	0.00614241159450587	0.499309896499676	4.87486703505248	2.14871342375457	0.64443463454025	3.33426124014501	0.000855262906268533	0.0644321076917028	4.87486703505248	0.460633781896831	0.678933465122401	0.678466750514039	0.497475798627726	0.786299779792559	TNF receptor-associated factor ; TNF receptor-associated factor 2 E=2e-76
isogroup15949	4.35900592692872	-0.742359604059957	0.63989140025534	-1.16013374107501	0.245994358613816	0.870151809664838	4.35900592692872	0.397548845595336	0.452179715360348	0.879183280653189	0.379301908228136	0.802078709027765	4.35900592692872	1.18352783075823	0.450227940504777	2.62873030365753	0.00857043008904731	0.0926911334020911	NA
isogroup15950	69.9087479103491	0.183939753404829	0.310633645446576	0.592143691132979	0.553754371957949	0.944559617234684	69.9087479103491	-0.158941513397731	0.212979129731481	-0.746277410364673	0.455499854445141	0.83181447274376	69.9087479103491	-0.647428146570045	0.216147188792263	-2.99531143656132	0.00274164756042305	0.044724027338807	NAD-dependent malate dehydrogenase ; malate dehydrogenase [EC:1.1.1.37] E=8e-58
isogroup16	71.6079482571626	-0.690080702999624	0.223055822988526	-3.09375784838902	0.0019763872734607	0.381598861390631	71.6079482571626	0.523796140900275	0.15312148327574	3.42078805465217	0.00062439972403984	0.0531211695457848	71.6079482571626	0.29074844154684	0.157078360073947	1.85097706272185	0.0641728530065784	0.300701909041189	histone-lysine N-methyltransferase MLL3 [EC:2.1.1.43] E=4e-40
isogroup16002	15.6139142676339	-0.388692788699118	0.336653290972297	-1.15457890691199	0.248262908526686	0.870312187877808	15.6139142676339	0.237972340745595	0.237995794684445	0.999901452297166	0.317358201530958	0.764051096249179	15.6139142676339	1.04553063310719	0.238376135946193	4.38605411970935	1.15425414008441e-05	0.000917945697383432	NA
isogroup1605	26.2560769606826	-0.199420689086644	0.396851049180742	-0.502507652426088	0.615310470846536	0.957508773214425	26.2560769606826	0.053593153093358	0.268983286417425	0.199243431839809	0.842072326736878	0.963185133847032	26.2560769606826	-0.772286168207528	0.27422967328232	-2.81620205050698	0.00485950942383463	0.0641779796019604	3-methylcrotonyl-CoA carboxylase alpha subunit [EC:6.4.1.4] E=6e-119
isogroup16050	11.3596629244426	0.0460855581365015	0.576374221772045	0.0799577017771768	0.936270897303369	0.996428284335988	11.3596629244426	0.081171282943935	0.404444486821979	0.200698206030099	0.840934562556472	0.963119355144886	11.3596629244426	1.07984441953322	0.410198381038263	2.63249312881246	0.00847607374921599	0.0923505416064582	NA
isogroup16051	21.967719553778	-2.14447342475843	0.756773996737968	-2.83370389839247	0.00460119440863191	0.495068218981696	21.967719553778	1.58408539953782	0.525351094573954	3.01528904364893	0.00256734463813333	0.114318243640558	21.967719553778	1.98095165598418	0.537505299964173	3.6854551129379	0.000228294317365992	0.00850714074246536	NA
isogroup1606	7.86452022397229	-0.695320578184706	0.498711202435092	-1.3942349295336	0.16324667329489	0.835376882386109	7.86452022397229	0.705275539953469	0.348779726018042	2.02212309759365	0.0431636363863357	0.402881445330847	7.86452022397229	0.948356849472716	0.363698256163465	2.60753752156148	0.0091196075034991	0.0965882028801896	NA
isogroup16119	13.1058021068927	-2.42069204793001	0.851089157250221	-2.84422851273421	0.00445191068400352	0.488020962705817	13.1058021068927	2.52150973053528	0.582664140747154	4.32755262285736	1.50775329536063e-05	0.00787962641821863	13.1058021068927	0.502717767911771	0.610752228842256	0.823112457345797	0.410444045322306	0.728621583792467	NA
isogroup16120	126.412634515182	1.10845708325014	0.387570853035178	2.86001146517984	0.00423625692402447	0.484718691173284	126.412634515182	-0.89411599581583	0.268730207391202	-3.32718827740205	0.0008772707892661	0.0648338558552062	126.412634515182	0.100903315169973	0.270673700431096	0.37278581188075	0.709307863409632	0.899052071965155	NA
isogroup16121	3.23051964585114	-1.28552732312923	0.849717673262081	-1.51288759029109	0.130308214639574	0.808746638283621	3.23051964585114	0.215669349674446	0.542184594249109	0.397778453984172	0.690793500778374	0.919998700585362	3.23051964585114	-1.45836624833503	0.541871290044806	-2.69135175664029	0.00711631174568822	0.0817370406394472	Predicted Mg2+-dependent phosphodiesterase TTRAP
isogroup16131	4.42789273563461	-0.588978448375029	0.645372856054077	-0.912617323226369	0.361443840168985	0.910310095725064	4.42789273563461	0.304602263774436	0.458933225769854	0.663718045830021	0.5068707872628	0.853514410818935	4.42789273563461	1.35659852205679	0.455366735811913	2.97913399325928	0.00289064340770388	0.0464311580515158	NA
isogroup16134	14.6370366793215	0.598688942641453	0.38572139302608	1.55212791788547	0.12063161914294	0.805348813840333	14.6370366793215	-0.530250603876166	0.26077470464423	-2.03336671246384	0.0420154877787121	0.395377898820511	14.6370366793215	-0.80862216912172	0.263518024850428	-3.06856492864461	0.00215089582796441	0.0384913224145616	Uncharacterized conserved protein
isogroup16186	3.7887953897723	0.226274253959568	0.878664367788036	0.257520689645348	0.796776845715259	0.976648934848807	3.7887953897723	-0.164692470551235	0.638993184847283	-0.257737444555995	0.796609545557889	0.950020375038224	3.7887953897723	2.14786656919209	0.626852252421094	3.42643192378488	0.000611567040435177	0.0167585402672059	FOG: Transposon-encoded proteins with TYA, reverse transcriptase, integrase domains in various combinations ; putative transposase E=2e-13
isogroup1626	16.4420847392829	0.760319105519221	0.314935080440215	2.41420899969749	0.0157694139315655	0.605611687058855	16.4420847392829	-0.52547930176472	0.213381888785636	-2.46262372479334	0.0137924576911302	0.258418736740472	16.4420847392829	-0.65219227679736	0.217462878531651	-2.9990970468205	0.00270781041537746	0.0443214651098639	2,5-diketo-D-gluconate reductase [EC:1.1.1.274] E=3e-87
isogroup16265	2.66139818684228	0.386708481574056	1.04898506563851	0.368650130722947	0.712388524366172	0.968634433690656	2.66139818684228	-0.677917928594387	0.761570945538041	-0.890157289437356	0.373381434666963	0.798202044212823	2.66139818684228	1.95272972400305	0.719716357367606	2.71319347408643	0.00666381872677214	0.0789082687175134	Mitochondrial ribosomal protein L9
isogroup16305	114.025980381385	1.20183020931685	0.710353084545803	1.69187723044139	0.0906693842410325	0.785532918649513	114.025980381385	0.0218701502186888	0.490659147972349	0.0445730000328483	0.964447664115769	0.991811631893348	114.025980381385	-1.46707676805543	0.498779184065071	-2.94133519386012	0.00326800690412952	0.0497614412363446	NA
isogroup1631	8.39639541324088	-0.163957824496613	0.458540799534244	-0.357564309791302	0.720669391368733	0.970058096446992	8.39639541324088	-0.0744530037717636	0.329216424211022	-0.226152154924204	0.821083081410446	0.958473456516156	8.39639541324088	1.24557813763038	0.317992610740072	3.91700340058694	8.9656484575963e-05	0.00432676660858181	FOG: Transposon-encoded proteins with TYA, reverse transcriptase, integrase domains in various combinations ; maltase-glucoamylase [EC:3.2.1.20 3.2.1.3] E=3e-96
isogroup16343	65.8501946356054	-0.689188443716319	0.728301774091314	-0.946295159827401	0.343998061401801	0.909250398524626	65.8501946356054	1.62638553782487	0.501803111922154	3.24108300483632	0.00119076505992036	0.0750981692664606	65.8501946356054	-0.337096877668368	0.514765183239772	-0.654855628632039	0.512560710625043	0.793346824473901	Gamma-interferon inducible lysosomal thiol reductase ; interferon, gamma-inducible protein 30 E=1e-98
isogroup16414	3.20740611234006	0.851593735048964	0.939803940365546	0.90613977923707	0.364861872674178	0.910310095725064	3.20740611234006	-1.20497538387027	0.618301139355376	-1.94884871977843	0.0513134935707266	0.42479559116977	3.20740611234006	-2.2961832211208	0.604326440909181	-3.79957431229768	0.000144944845417337	0.00605993692283399	Fibrillins and related proteins containing Ca2+-binding EGF-like domains ; latent transforming growth factor beta binding protein E=4e-08
isogroup16460	8.13922633649139	-1.60121789575314	2.43036419966968	-0.658838661288198	0.509999377977069	0.937208350160879	8.13922633649139	1.29448455289142	1.66071035511353	0.779476414358192	0.435699125873217	0.823929229841267	8.13922633649139	-4.36712198760332	1.6864545218392	-2.58952846403511	0.00961074770455051	0.0996697882074327	NA
isogroup16472	16.6478097188883	0.814617539132958	1.51340906684364	0.538266590956748	0.590393012772474	0.951668367857611	16.6478097188883	1.11744691498035	1.03452757842785	1.08015188602174	0.280074549816583	0.736824910107443	16.6478097188883	-2.9942698015013	1.0728242263855	-2.79101620550594	0.00525428415064177	0.0679204416752129	NA
isogroup16475	13.5024200883909	-1.24860125113941	1.90023552232277	-0.657077102533676	0.511131341051983	0.937208350160879	13.5024200883909	2.05200715318321	1.32785302997147	1.54535713431124	0.122259902712467	0.571313728954395	13.5024200883909	4.78426117169955	1.37259339851311	3.48556329710036	0.000491102020312267	0.0143725917264588	NA
isogroup16503	6.25026743253003	-1.83264503679324	0.909550742841619	-2.01489037441461	0.0439161367809227	0.722887570287941	6.25026743253003	1.34449068242301	0.600137251737083	2.24030532770864	0.0250711076120775	0.33023236834203	6.25026743253003	-1.70475246377257	0.623184264409072	-2.73555120232228	0.00622758969623015	0.0754195424227218	NA
isogroup16540	8.48100267849869	-0.383718585542162	1.0786108412702	-0.355752576239901	0.722025867226643	0.970058096446992	8.48100267849869	0.290059032081944	0.775367320811349	0.37409241310096	0.70833556306131	0.924875015104502	8.48100267849869	4.20385197545834	0.783971428254542	5.36225151064233	8.21909904941626e-08	1.76867759397218e-05	Ficolin and related extracellular proteins ; ficolin E=1e-144
isogroup16545	2.87125120979092	-0.341486738064882	1.05015891834927	-0.325176249135378	0.745047683178095	0.971346243664659	2.87125120979092	0.0264190134666489	0.67359283325359	0.0392210429838448	0.968714156667934	0.992458977397025	2.87125120979092	-2.4390688360738	0.702626192041999	-3.47136053807685	0.000517828232211833	0.0148867986678895	NA
isogroup1657	76.0036435304393	-0.346597602221089	0.406816348201001	-0.85197559968716	0.394227634962192	0.91634154314741	76.0036435304393	0.328905114625716	0.279396471410522	1.17719852711544	0.239116276412269	0.702111030688651	76.0036435304393	-0.797659885024886	0.284073513750174	-2.80793472962207	0.00498603314173725	0.065318373288309	Carnitine O-acyltransferase CPT2/YAT1 ; carnitine O-palmitoyltransferase 2 [EC:2.3.1.21] E=4e-169
isogroup16583	20.1824900702184	-0.577763535676722	0.767145994502417	-0.753133744837537	0.451369548311744	0.927241267751555	20.1824900702184	1.01462386025922	0.522062728721269	1.94349032106624	0.0519569437115925	0.428088939939039	20.1824900702184	-1.62627439263665	0.539685070308002	-3.0133766563313	0.00258358039882303	0.0430927576955708	NA
isogroup16656	8.14826306768213	0.443520997890676	0.880577460197789	0.503670622901313	0.614492855466471	0.957266923581673	8.14826306768213	-0.185514242166757	0.62824318169058	-0.295290498286897	0.767771974351592	0.942692661179666	8.14826306768213	2.42740340419349	0.630659785898312	3.84899030899187	0.000118605699079722	0.00529133291046819	NA
isogroup16657	101.347489388055	-0.6435238146509	0.667225145160319	-0.964477761844956	0.334806452384262	0.906591935184844	101.347489388055	1.4008622278759	0.459902447674998	3.04599863505369	0.0023190888794103	0.107784819064146	101.347489388055	-1.26740804567171	0.468855499389947	-2.70319543509844	0.00686763534907749	0.0800112325342763	NA
isogroup16666	4.72320660297274	-2.06473257416876	1.0867229882739	-1.89996217660609	0.0574380834359784	0.727271759615184	4.72320660297274	1.57483802733526	0.761511133572039	2.06804333897015	0.0386359479620966	0.384713025464647	4.72320660297274	2.23765895161911	0.786865276402321	2.84376375311675	0.0044584091882165	0.0612046424810384	NA
isogroup1670	8.43493455361766	-1.01527737029883	0.84358020943962	-1.20353388917607	0.228769785267473	0.865480394612679	8.43493455361766	0.581197335264864	0.593569411088725	0.979156480113811	0.327502668179289	0.770904020700443	8.43493455361766	2.26432035977557	0.600738430591444	3.76922841035204	0.000163752983439532	0.00665945445528366	Familial cylindromatosis protein ; CAP-Gly domain-containing linker protein 2 E=2e-05
isogroup16708	2.84184613350669	-1.08738923319884	0.790195753313353	-1.3761010846228	0.168790339808027	0.835712114429881	2.84184613350669	0.702049660143825	0.570619976355955	1.23032787009525	0.218574351818402	0.684727160953063	2.84184613350669	1.995379819439	0.567965447571084	3.51320635431659	0.000442733487137053	0.0133302862495401	NA
isogroup16748	17.2268936013712	0.564635988601625	0.77881395848106	0.724994695399204	0.468455284710388	0.93096570391147	17.2268936013712	0.107879600599204	0.545354705680288	0.197815475828036	0.843189437473927	0.963485166215522	17.2268936013712	1.65641577222691	0.557663306394252	2.97027929439537	0.00297529111489085	0.0470166683414663	Electron transfer flavoprotein, alpha subunit
isogroup16753	11.7115383017631	1.10316435029126	0.410821914945932	2.68526169164185	0.00724730368409445	0.499309896499676	11.7115383017631	-1.0987352726074	0.293051168196437	-3.74929497592345	0.000177332405058785	0.0273845917153985	11.7115383017631	0.343038070329722	0.27400943347775	1.25192065826295	0.210598776364744	0.542360417906599	NA
isogroup1677	23.4485809446928	-0.527605980808372	0.292958436975158	-1.80095847812402	0.07170942472863	0.752611478810837	23.4485809446928	0.200804857542307	0.202685522727915	0.990721265336092	0.321821704311362	0.767997052106747	23.4485809446928	0.583905870713265	0.203262943810501	2.87266266918594	0.00407028471730368	0.0579382064866777	NA
isogroup16780	169.627362657066	0.538457145570407	0.63294513464108	0.850716935956457	0.394926612985338	0.91634154314741	169.627362657066	-0.428347317290523	0.437569302910328	-0.978924514223305	0.327617278612101	0.770904020700443	169.627362657066	-1.21508226416792	0.442528074505993	-2.74577441335072	0.00603682576646923	0.0737369544580503	Beta tubulin ; tubulin beta E=7e-114
isogroup16833	6.61152994641696	3.20458518877265	2.90524670367762	1.10303375775837	0.270012505546809	0.878840201285049	6.61152994641696	-2.20655175370773	1.97592248836372	-1.11671979376833	0.264114151885145	0.721984379700229	6.61152994641696	-6.37995596011555	2.03397432723972	-3.13669443840705	0.00170864098983105	0.0332676438721332	Histone H1 ; histone H1/5 E=2e-55
isogroup16842	5.57629141159963	-1.23684081223477	0.779516326337679	-1.58667723875097	0.112585763982131	0.801185363414901	5.57629141159963	0.933899798076488	0.550490621104194	1.69648630198865	0.0897938221321134	0.512631679693248	5.57629141159963	1.85404361563781	0.563230624956618	3.29180185431254	0.000995477224315484	0.0232325649496148	FOG: Reverse transcriptase
isogroup16856	14.101171404556	-0.511685582867043	0.871899272921795	-0.586863183349551	0.557295597983973	0.945119060040729	14.101171404556	0.00522057465183401	0.594377757032773	0.00878326046031053	0.99299206219066	0.99814351151014	14.101171404556	-1.68319051131703	0.599293630521765	-2.80862406271795	0.00497537081350991	0.0652956063803502	Endonuclease G, mitochondrial E=5e-37
isogroup16892	2.85520386671076	-0.00391372955847604	1.26022186627129	-0.00310558772484711	0.997522103485211	0.999589406036542	2.85520386671076	0.777079386359314	0.817351774627845	0.950728205995677	0.34174236595106	0.778563917322413	2.85520386671076	-2.9769227162295	0.901573762381619	-3.3019180908344	0.000960261070961743	0.0227003235078888	NA
isogroup1691	58.4423630852168	0.365024144761014	0.322029345264757	1.13351205450208	0.256999281889888	0.873892391956691	58.4423630852168	-0.428298581331957	0.22116741010612	-1.93653568184594	0.0528021267552139	0.430207973724412	58.4423630852168	-0.616131381217947	0.222716715172257	-2.7664352931095	0.00566728306248806	0.0707711587408759	Monocarboxylate transporter ; MFS transporter, MCP family, solute carrier family 16 (monocarboxylic acid transporters), member 10 E=1e-106
isogroup16945	65.1346511302023	-0.226164305726311	0.368087369144228	-0.61443104188042	0.538930528240178	0.940318699348349	65.1346511302023	0.112623293557	0.255843431760146	0.440203966864331	0.659789386918064	0.910476999129766	65.1346511302023	0.908074472912806	0.258690001526633	3.51028051936254	0.00044763418139157	0.0133951553707625	NA
isogroup16951	20.1468037864062	-3.67611622815644	1.6026131549858	-2.29382631530253	0.0218004772273582	0.644457339935218	20.1468037864062	3.84810409368516	1.10912189263277	3.46950512765621	0.000521418114486377	0.0470982177115997	20.1468037864062	1.65577386353705	1.13606940835097	1.45745836598174	0.144989895922509	0.450453746716365	NA
isogroup16963	6.61063605945714	0.0215277573099176	0.573842488683407	0.0375150981923797	0.970074302004292	0.998417730984044	6.61063605945714	0.00981362273163463	0.377876516268057	0.0259704488348598	0.979280908911297	0.99566047968435	6.61063605945714	-1.24162529920773	0.396508998923328	-3.13139248435524	0.00173979476690664	0.0335537025909041	NA
isogroup16970	2.45740951317386	-1.92215244296947	1.14508147283291	-1.6786163155833	0.0932268447124711	0.790375677101732	2.45740951317386	1.60420953634071	0.704685046392558	2.27649152561562	0.0228166072421368	0.32186827545369	2.45740951317386	-2.95145265393975	0.783932780751119	-3.76493077775347	0.000166595227937574	0.00673422091273626	NA
isogroup16988	11.7002581550559	0.267399808989956	1.08106555516486	0.247348375602605	0.804638623281298	0.976835285939664	11.7002581550559	-0.139680876164066	0.721790211388017	-0.193520047737218	0.846551706978929	0.964602378525265	11.7002581550559	-4.38711223935115	0.745266044776301	-5.88663910036044	3.94128056330771e-09	1.55872320224005e-06	NA
isogroup16998	29.3830001881194	0.472063935959847	0.308219592054129	1.53158315736446	0.125625331367176	0.808744159215085	29.3830001881194	-0.300654035163637	0.209734371562633	-1.43349911091637	0.151715252814953	0.61274289986966	29.3830001881194	-0.628906134344515	0.214455763645109	-2.93256811407157	0.00336171172262359	0.0505050591757196	20S proteasome, regulatory subunit alpha type PSMA4/PRE9 ; 20S proteasome subunit alpha 2 [EC:3.4.25.1] E=3e-46
isogroup17009	8.51762954817755	1.24839777920024	0.686722060525181	1.81790836637097	0.0690781393739805	0.744879351421386	8.51762954817755	-0.986056819732175	0.492589970681819	-2.00178013849393	0.0453083829794504	0.409005285711473	8.51762954817755	1.46699195333864	0.478120637349586	3.06824646070658	0.0021531895451662	0.0384913224145616	Nuclear helicase MOP-3/SNO (DEAD-box superfamily)
isogroup1703	16.0824518883522	-1.59703054983148	1.07976043022362	-1.47906008141152	0.139124257822564	0.815903450964348	16.0824518883522	0.844359590988338	0.73285649896082	1.15214860233296	0.249260014067784	0.709111052525656	16.0824518883522	-2.67960173999753	0.741095844609779	-3.61572900386247	0.000299503570623591	0.0102653034339372	Neural cell adhesion molecule L1 ; neuronal cell adhesion molecule E=4e-14
isogroup17057	14.9824441392499	-0.302857876752714	0.394837426903913	-0.767044500131485	0.443055058038332	0.926042660230668	14.9824441392499	0.572711838133788	0.260914875993848	2.19501412463463	0.0281625845542252	0.344503538915389	14.9824441392499	-0.948422536928686	0.283020980432513	-3.35106795079045	0.000805005465674932	0.0200334098286076	Thioredoxin ; thioredoxin 1 E=9e-18
isogroup17065	15.6727800025971	1.59135995034668	0.583120447200011	2.72904158649893	0.00635186931159035	0.499309896499676	15.6727800025971	-1.44565737585449	0.40634731213675	-3.55768903269619	0.000374131850197994	0.0391047954567661	15.6727800025971	-0.497191612743559	0.397820427244763	-1.24978904725186	0.211376618147147	0.543206768001774	FKBP-type peptidyl-prolyl cis-trans isomerase ; FK506-binding protein 2 [EC:5.2.1.8] E=9e-15
isogroup17075	66.4653046146297	-0.184661436204299	0.228990949807058	-0.806413687352665	0.420004357423903	0.920293934540358	66.4653046146297	-0.0135777356098224	0.158699839421963	-0.0855560765485144	0.931819316208661	0.984693418911544	66.4653046146297	0.436415112061704	0.159402191654068	2.73782378732159	0.00618472047774897	0.075104576556764	Predicted Yippee-type zinc-binding protein
isogroup1709	21.1953581170563	0.0343858275677095	0.314203310847781	0.109438145240831	0.91285497990128	0.992564053625698	21.1953581170563	-0.053686769049208	0.220289817509375	-0.243709716845733	0.807455647293922	0.953993640641933	21.1953581170563	0.615568663134489	0.220647418359001	2.7898294378996	0.0052735815024938	0.0679395286243307	Ankyrin repeat protein ; 26S proteasome non-ATPase regulatory subunit 10 E=4e-11
isogroup17115	3.04415038624129	-0.0157568965415574	0.968168310275425	-0.0162749558876544	0.987015037202272	0.999478013991989	3.04415038624129	-0.096486688769653	0.623084747591575	-0.154853234881138	0.876937021975472	0.972206805858011	3.04415038624129	-2.36208609825064	0.654390251694142	-3.60959854175007	0.000306671258729564	0.0104360942534644	FOG: Reverse transcriptase
isogroup1713	46.6378878197049	-2.5060848298635	1.14707511878444	-2.1847608659834	0.0289063847938194	0.671209652106941	46.6378878197049	1.41967125389738	0.78921461611345	1.79884054972101	0.0720439069262776	0.483829164513556	46.6378878197049	-2.34085349836651	0.796708486644227	-2.93815559593985	0.00330171272001701	0.0499123715631493	Subtilisin-like proprotein convertase ; netrin receptor unc-5 E=6e-07
isogroup17132	2.6622833236095	0.5375222887505	0.939443578923385	0.572170911388321	0.567206192204454	0.948538940151136	2.6622833236095	-1.06038197729296	0.692270931853662	-1.53174418930695	0.12558557322755	0.575933497923198	2.6622833236095	1.71575669270226	0.614990905219774	2.78988953843002	0.00527260270515512	0.0679395286243307	NA
isogroup17137	4.08665872977517	0.461518966792313	0.980131525432296	0.470874525323278	0.637730340846955	0.959372295446345	4.08665872977517	-0.575996626963017	0.713309129471243	-0.807499305932041	0.419378874231275	0.817624783075105	4.08665872977517	2.40980765063813	0.685897071983607	3.51336628930197	0.000442467049305163	0.0133302862495401	Uncharacterized conserved protein, contains TBC, SH3 and RUN domains
isogroup1716	24.5060272318858	0.410586631399278	0.360741609363004	1.13817375302031	0.255047936204432	0.873251986765831	24.5060272318858	-0.324290869134764	0.244827866274491	-1.32456682349705	0.185314865768978	0.654387948072864	24.5060272318858	-0.798730631609306	0.249519706209185	-3.20107234712632	0.00136917149941753	0.0284589297599101	Uncharacterized conserved protein, contains DM14 and C2 domains
isogroup17161	5.23409721101443	-0.021136193755852	1.71874252620473	-0.0122974752958049	0.990188281626171	0.999589406036542	5.23409721101443	0.141846827065626	1.15733443306249	0.122563386185855	0.902452849378066	0.978608899326182	5.23409721101443	-3.87480171143798	1.19018572990421	-3.25562776807097	0.00113141976894429	0.0251449284650423	NA
isogroup17201	26.393587696569	2.17495229242546	0.552817619320186	3.93430349615132	8.34382990115386e-05	0.161059870475901	26.393587696569	-1.79240583967274	0.386570836190446	-4.63668148724416	3.54047338320892e-06	0.00323798418853101	26.393587696569	-0.0568402674053559	0.380733060887223	-0.149291651407684	0.881323502661278	0.963243716329301	charged multivesicular body protein 7 E=3e-70
isogroup17203	2.91284144361281	0.109168647453641	0.948920398211113	0.115045105637358	0.908409370238249	0.992332642721022	2.91284144361281	-0.385194034147093	0.618410064575765	-0.622878016080381	0.533364685586448	0.866012169299626	2.91284144361281	-1.88853337644071	0.631150887348791	-2.99220584854705	0.00276969436748597	0.0450321529771358	Molecular co-chaperone STI1 ; superkiller protein 3 E=1e-72
isogroup17234	6.64199291501673	-1.08024089305555	1.6720465884453	-0.646059087420508	0.518241089876406	0.937208350160879	6.64199291501673	0.8684730379283	1.18151349491798	0.735051306365814	0.462308248097636	0.833451912424787	6.64199291501673	4.60497216453858	1.21068692383881	3.80360279265038	0.000142606778504054	0.00603885864717042	NA
isogroup17246	18.8526477566723	0.978773211911088	0.38672987823923	2.53089628442316	0.0113771484591055	0.546785869120099	18.8526477566723	-0.481674911729622	0.262812492938434	-1.83277022467291	0.0668367488992281	0.473618472950317	18.8526477566723	-0.87241527164453	0.271947367606654	-3.2080298453427	0.0013364762851182	0.028139075510985	NA
isogroup17258	7.76163049837681	-3.85203997461133	1.55492297901637	-2.47731882967482	0.0132373593980977	0.567918928980133	7.76163049837681	2.80181280816709	1.07966714221913	2.59507092381111	0.00945714018096126	0.217645036893569	7.76163049837681	3.040265886527	1.11001455152387	2.73894237003759	0.00616371767749687	0.0749739657313481	Ficolin and related extracellular proteins
isogroup17284	4.68529292794331	-0.468275186751566	0.772499997437661	-0.606181473533732	0.544394253729782	0.941832328194647	4.68529292794331	0.534368201655295	0.489441841545493	1.09179100823898	0.274924972194584	0.731521961044271	4.68529292794331	-2.49810791785992	0.533773184697365	-4.68009257392029	2.86745411175768e-06	0.000320301190972139	Ankyrin
isogroup1737	3.099821012268	-0.50228498146455	1.07687181133164	-0.466429686596988	0.640907966261961	0.959372295446345	3.099821012268	0.365657208506887	0.785509283201788	0.465503357282353	0.641571033249676	0.904024252394691	3.099821012268	3.03949465262732	0.780266283730738	3.89545814807527	9.80132860002193e-05	0.0045531060763213	Splicing factor 1/branch point binding protein (RRM superfamily) ; KH domain-containing, RNA-binding, signal transduction-associated protein 3 E=5e-15
isogroup17395	5.0163144612139	0.446286136512639	0.597924027881618	0.746392711618871	0.455430220724611	0.928935762850429	5.0163144612139	-0.138141208582091	0.388653846229755	-0.355435073966638	0.722263676775312	0.930000117218008	5.0163144612139	-1.40186117382178	0.419175265093105	-3.34433181192217	0.000824810236689253	0.020284786879788	NA
isogroup17465	1402.92988117888	0.827361152020838	0.413049223245849	2.00305703402422	0.0451711670519092	0.722887570287941	1402.92988117888	-0.581779137698485	0.285991750157588	-2.03425146836547	0.0419262476482823	0.394792008904321	1402.92988117888	-0.889357850051667	0.289148704702683	-3.07578016289629	0.0020995258038677	0.0380227241188071	Fibrillins and related proteins containing Ca2+-binding EGF-like domains
isogroup17468	9.56826948889706	1.54389108820663	0.957705160974885	1.61207347638708	0.106945951676665	0.801005663952287	9.56826948889706	-2.26601994059904	0.673397489778979	-3.36505552068926	0.000765282581037592	0.0595658511081015	9.56826948889706	0.531964208220643	0.641943433393165	0.828677700477131	0.407286807401854	0.726099884589587	NA
isogroup17483	18.296081904128	-0.334569647376525	0.422355406142211	-0.792151923500826	0.428272097340847	0.920988140351745	18.296081904128	0.317684958912502	0.295284721129811	1.07585979287036	0.2819899661488	0.737384775056783	18.296081904128	0.937792787520026	0.300702264391744	3.1186755092017	0.00181665910150187	0.0344341614407732	NA
isogroup17488	4.25736893973373	0.0837321880455748	0.710904020104307	0.11778269031773	0.906239845194747	0.991484717440159	4.25736893973373	-0.0542893068881552	0.464756679354351	-0.116812322016705	0.907008779046589	0.979952700920924	4.25736893973373	-1.4084545353646	0.488952264648979	-2.88055631846953	0.00396974023178252	0.0570162401814693	Transcriptional regulator BRCA1 ; BRCA1-associated RING domain protein 1 [EC:6.3.2.19] E=2e-15
isogroup17496	3.27348600809511	0.20954995749707	1.1003997361251	0.190430759493791	0.848971596070051	0.983298282608911	3.27348600809511	-0.714299722981722	0.815665750695123	-0.875726021808547	0.38117899546624	0.802768037421778	3.27348600809511	3.43309865473251	0.758321894950816	4.52723134804803	5.97615033267168e-06	0.000578566663312337	NA
isogroup17511	21.353427523727	-0.726362180439994	0.429824591238168	-1.68990373107227	0.0910463736957631	0.785555930364806	21.353427523727	0.731807701263721	0.29778677484481	2.45748892523887	0.0139912124550397	0.260475078695414	21.353427523727	0.808017556782704	0.307779025211312	2.6253171613236	0.00865682884852214	0.0932808369222566	NAD+ nucleosidase [EC:3.2.2.5] E=9e-22
isogroup1753	4.40201340987269	-0.550558467568467	0.812652024956633	-0.67748365925483	0.49809913443475	0.93638422730791	4.40201340987269	0.442356939157255	0.532224216023269	0.831147711508707	0.405890189352253	0.810506432968274	4.40201340987269	-1.58894342137108	0.560555985847066	-2.83458470070568	0.00458852924591659	0.0621128107821438	Splicing factor 1/branch point binding protein (RRM superfamily) ; KH domain-containing, RNA-binding, signal transduction-associated protein 3 E=3e-15
isogroup17538	16.8355838300468	-0.443458741800525	0.810661984177591	-0.547032857659422	0.584356158546105	0.950294800046587	16.8355838300468	0.184926158389329	0.553226876653423	0.334268211096293	0.738177176023365	0.935378127532897	16.8355838300468	-1.49364498800302	0.56111479472349	-2.66192408763535	0.00776953986316197	0.0872537811340362	NA
isogroup176	86.6413683739473	-1.14087422964915	0.460230761980825	-2.47891780362279	0.0131781671008492	0.567918928980133	86.6413683739473	1.07884239203347	0.317206201318538	3.40107598006919	0.000671211689797513	0.0554906251797006	86.6413683739473	-0.135385201947891	0.322993359386372	-0.41915784957653	0.675100774666702	0.881763085565179	Projectin/twitchin and related proteins ; myosin-light-chain kinase [EC:2.7.11.18] E=9e-33
isogroup17600	35.475821877627	-0.213875777584716	0.584665012809377	-0.365809092213369	0.714507534836303	0.968898967404283	35.475821877627	0.162840615923197	0.400782869891752	0.406306327331752	0.684517536889769	0.917770305782297	35.475821877627	-1.20162883488373	0.407082350269844	-2.95180774623908	0.00315919561456085	0.0485593586427194	NA
isogroup17618	8.44506993727178	0.323399345118264	0.543410246453878	0.595129273378013	0.551757062397649	0.944329635635995	8.44506993727178	-0.167396232307983	0.388005961749377	-0.431426959403547	0.666157950850711	0.912158202209968	8.44506993727178	1.23060773743175	0.386401505593146	3.18479022368896	0.00144858974838901	0.0296879744932442	Tyrosine kinase, EPH (ephrin) receptor family ; Eph receptor B1 [EC:2.7.10.1] E=6e-63
isogroup17643	5.0315220703501	0.0375219255462169	0.996108015967377	0.0376685308668832	0.96995196691143	0.998417730984044	5.0315220703501	0.227239140619057	0.654725064618441	0.347075670230353	0.728534471066772	0.932344937493164	5.0315220703501	-2.79216012145663	0.69129433253666	-4.03903227618108	5.36721800567453e-05	0.00290883337322353	NA
isogroup1765	98.2405492360432	0.283351039466729	0.227875083956245	1.24344897453175	0.213702432726974	0.855970420248536	98.2405492360432	-0.15421140358023	0.156073224600443	-0.98807084927617	0.323117951087503	0.768068385727383	98.2405492360432	-0.57996370679658	0.159000851245051	-3.64755095494894	0.000264751818260085	0.00944905696731665	Mitochondrial ribosome small subunit component, mediator of apoptosis DAP3
isogroup17667	4.40848103742257	-6.03566843409092	1.58384926281892	-3.81075937955656	0.00013854056594475	0.180767521116339	4.40848103742257	4.8919321230291	1.08092995623179	4.52566985938922	6.02045027104834e-06	0.00440486244081252	4.40848103742257	1.51008976846203	1.13017136971785	1.33615999212493	0.181496984704967	0.504879029919627	Collagens (type IV and type XIII), and related proteins
isogroup17711	9.860799482527	-1.28115372029863	0.877671132426089	-1.45971956119511	0.144367163571612	0.818006116796925	9.860799482527	0.912901681972886	0.613538975355294	1.48792777417968	0.136769942125252	0.59281829476268	9.860799482527	1.92199379453883	0.625912922274968	3.0707047676106	0.00213554196564125	0.0383428043965993	Alpha crystallins
isogroup1774	3.86018696520514	-0.523175474021933	1.03572718032498	-0.505128651598945	0.613468478694263	0.957073766902303	3.86018696520514	-0.049399900888217	0.734322726616055	-0.0672727386715433	0.946364579100033	0.987768451232361	3.86018696520514	2.04616183405519	0.722138090144196	2.83347722822184	0.00460445884425199	0.0621559467416415	FOG: Immunoglobin and related proteins ; limbic system-associated membrane protein E=3e-18
isogroup17766	14.21279878875	0.76915600088964	0.511016701700499	1.50514845861229	0.132285912814648	0.808746638283621	14.21279878875	-0.457641751381461	0.359519396858588	-1.27292645509602	0.203044140599593	0.670535975940837	14.21279878875	0.961520949835648	0.360739531054558	2.66541608851354	0.00768931185012665	0.0867522747131097	NA
isogroup17768	26.9184192759261	-1.94277077935999	0.646450598841879	-3.00528885399824	0.00265328742435653	0.397659769811626	26.9184192759261	1.41366872179588	0.444708655635969	3.1788648677733	0.00147853002937426	0.0841841631121927	26.9184192759261	0.462994253476034	0.453297079536611	1.0213925356619	0.307068500369632	0.645598701056563	NA
isogroup17812	8.33520082892668	-0.253860477476338	0.708141924091851	-0.358488134708163	0.719978045800009	0.970058096446992	8.33520082892668	-0.146214265906296	0.46762399468049	-0.312674857512816	0.754527699248747	0.940673434357356	8.33520082892668	-2.05447063103641	0.475693806501167	-4.31889295794599	1.56813811641392e-05	0.0011707431151778	NA
isogroup17850	7.38531595804671	-0.456186334129759	0.741401905303499	-0.615302349328352	0.538355066354219	0.940318699348349	7.38531595804671	0.159287858076227	0.521026540900002	0.305719278332883	0.759818393671378	0.940985633098885	7.38531595804671	1.41924057668343	0.52171946007672	2.72031366526893	0.00652200179652976	0.0776537447425711	NA
isogroup1788	7.23239600584115	0.171508158751324	0.522625184626989	0.328166655178957	0.742785658303418	0.971346243664659	7.23239600584115	-0.123758358791119	0.372220460100348	-0.332486717032575	0.739521768044349	0.936028201002765	7.23239600584115	1.02987984425467	0.369281265654544	2.78887650157184	0.00528912297347229	0.0680103132432514	Rho-associated, coiled-coil containing protein kinase
isogroup17884	55.6390742606906	0.08360015611084	0.33710797796677	0.247992220816206	0.80414042572961	0.976835285939664	55.6390742606906	0.056019971659051	0.234469794686026	0.238921912027373	0.811166134197298	0.955315415831716	55.6390742606906	0.74435618978345	0.238152964549636	3.12553820688766	0.00177480013243201	0.0338600395539473	Oligosaccharyltransferase, gamma subunit ; oligosaccharyltransferase complex subunit gamma E=3e-88
isogroup17925	3.55180977301004	0.257884655086423	0.78667504714249	0.327815984532827	0.743050800677574	0.971346243664659	3.55180977301004	-0.16662811864554	0.577395937696366	-0.288585540297245	0.772898562099181	0.94475975479464	3.55180977301004	1.80644874882667	0.560893906078225	3.22066032319262	0.00127895635116875	0.0273211215863538	NA
isogroup17962	4.92375290135288	2.81037265093366	0.86467662528525	3.25020079038975	0.00115323552389394	0.366953972422293	4.92375290135288	-2.78355980369689	0.639554281461069	-4.35234331844018	1.34690124841682e-05	0.0075804638338782	4.92375290135288	0.946922833984775	0.549499100828183	1.7232472856782	0.084843816012665	0.345216822287088	Fibrillins and related proteins containing Ca2+-binding EGF-like domains ; latent transforming growth factor beta binding protein E=2e-07
isogroup17968	4.86265009362297	3.78089267302743	1.21858591807072	3.10268863028829	0.00191771291356708	0.381598861390631	4.86265009362297	-3.55334627087759	0.902193785491225	-3.93856212270723	8.19713716953993e-05	0.0180740995662283	4.86265009362297	2.01994201069815	0.784944376767409	2.57335687786791	0.0100717293705192	0.10199281375696	Fibrillins and related proteins containing Ca2+-binding EGF-like domains ; Notch E=1e-05
isogroup17979	7.16034330474161	-0.155253087150421	0.647087960275394	-0.239925785490348	0.810387790670786	0.976835285939664	7.16034330474161	-0.182351349495305	0.46106675143363	-0.395498805603106	0.692474802917166	0.920218308050827	7.16034330474161	1.39373386441497	0.448767118141789	3.10569515472971	0.00189832309199471	0.0352927660877443	NA
isogroup1804	4.85161447549641	-1.22977296776025	0.951505365031908	-1.29244985152449	0.196201402152875	0.851103338217927	4.85161447549641	0.902561550400718	0.622695944459117	1.4494418318152	0.147214233628321	0.606504175068689	4.85161447549641	-2.01561858917705	0.650782749646707	-3.09722190742037	0.00195343583856855	0.0360349738377273	Adaptor protein CED-6, contains PTB domain ; low density lipoprotein receptor adapter protein 1 E=6e-84
isogroup18076	13.009843816744	-0.698659561811349	0.426718251646818	-1.6372853964297	0.101570850839168	0.80033449940532	13.009843816744	0.387429871780189	0.29643522477554	1.30696300371708	0.191225276617589	0.661825797716457	13.009843816744	0.827634520550424	0.299601132989134	2.76245457516491	0.00573685439588548	0.0713838353528845	NA
isogroup18143	9.49931655799623	-1.04301854100954	0.619629671941361	-1.68329340611088	0.0923183062686248	0.786609650271293	9.49931655799623	0.751994308545989	0.434215947989204	1.73184405600111	0.083301331672521	0.499835813429429	9.49931655799623	1.42797661865613	0.442839001536251	3.22459542565659	0.00126150806039399	0.0269877886662941	Carbonic anhydrase ; carbonic anhydrase [EC:4.2.1.1] E=5e-61
isogroup18165	5.75624590168722	-0.465167666191115	0.581758910291857	-0.799588382682011	0.423949320550029	0.920293934540358	5.75624590168722	0.0066110959000162	0.412524449870677	0.0160259492548593	0.987213689839923	0.996706896673464	5.75624590168722	1.08334221903683	0.39742637445451	2.72589412447469	0.00641275648616013	0.0768532888304514	NA
isogroup18170	98.8547794812032	-0.0658439422380734	0.408476468401998	-0.161193966682247	0.87194063287009	0.985205141911141	98.8547794812032	0.0169642419287048	0.281389093351829	0.0602874892080267	0.951926665987628	0.989678648700182	98.8547794812032	-0.744178556638177	0.284972026196283	-2.61140914977248	0.00901699424446128	0.0958732878055369	U5 snRNP-associated RNA splicing factor ; pre-mRNA-splicing factor 18 E=1e-153
isogroup18171	8.44841153697865	-1.3669893474372	0.530654157512756	-2.57604567510496	0.0099937443892521	0.542537571554215	8.44841153697865	1.0844191810196	0.367421099483094	2.951434151564	0.00316301980590812	0.127155134120477	8.44841153697865	1.02687720806415	0.383039953846815	2.68086187289699	0.00734328197296424	0.0837523344586015	NA
isogroup18176	15.5594134607255	1.21518037693534	0.757914821991907	1.60332050736476	0.108863911169753	0.801005663952287	15.5594134607255	-0.735415071788565	0.518442801143946	-1.41850763510626	0.156042611166727	0.617414909019061	15.5594134607255	-1.69695584974678	0.52841480626785	-3.21140859343485	0.00132085983471945	0.0279712618834293	NA
isogroup18185	3.33993463165308	0.824807867842015	0.96548348848525	0.854295156446496	0.392941470228819	0.91634154314741	3.33993463165308	-1.27875232762868	0.746571292867228	-1.71283350946646	0.0867431734300265	0.506490114647035	3.33993463165308	3.3746282524826	0.638058758345645	5.28889888014752	1.23054893004571e-07	2.46666061552862e-05	NA
isogroup18201	45.1928230535945	-0.676459786922567	0.930207399017341	-0.727213939210944	0.46709490845066	0.930640739414551	45.1928230535945	0.31317726329085	0.639768653327144	0.489516423885663	0.624476129788707	0.90032892287757	45.1928230535945	-2.10632540563961	0.647187328376793	-3.25458381721174	0.00113558645046281	0.0251449284650423	Collagens (type IV and type XIII), and related proteins ; folate receptor E=9e-35
isogroup18257	13.3948350949081	0.300810474520169	0.460729699087153	0.652900117175358	0.513820673421243	0.937208350160879	13.3948350949081	-0.143953583525756	0.324722604999842	-0.44331248058886	0.657539729673031	0.909189011926619	13.3948350949081	0.988644153799627	0.326622868248104	3.02686752799148	0.00247102223845146	0.0417534277312473	NA
isogroup18259	6.65123675497527	-0.841286121441906	1.06567376576315	-0.789440585355353	0.429854542893014	0.921523166855028	6.65123675497527	-0.567336928070963	0.761323239831296	-0.745198489141984	0.456151736099682	0.832106825452349	6.65123675497527	3.00959801931855	0.728354820765596	4.13204928904716	3.59543295249546e-05	0.00213003928720106	NA
isogroup18272	23.7964394749857	-3.87009640980144	2.24834114781343	-1.7213119163723	0.0851942382729246	0.777548323503892	23.7964394749857	4.97107174829612	1.51406522124797	3.28326130112064	0.00102613503851301	0.0697151406507125	23.7964394749857	-3.80709383071259	1.58739965353057	-2.39832094094588	0.0164704270204953	0.138274101314348	Alternative splicing factor SRp55/B52/SRp75 (RRM superfamily)
isogroup18273	41.2315438667187	0.84308112285437	0.256014389789708	3.2931005305869	0.000990890378114527	0.354869897834987	41.2315438667187	-0.643591302105613	0.17677656096233	-3.6407049588591	0.000271892566682611	0.0345965558979709	41.2315438667187	-0.290295096727245	0.17704919114919	-1.63962961278162	0.10108220206283	0.377849619712415	NA
isogroup18285	10.1069578488788	-1.54613089105344	0.979138440757357	-1.57907281207091	0.114319356989044	0.802769861125304	10.1069578488788	1.02177510870816	0.696294339002281	1.46744710027696	0.142254469681219	0.599541951280323	10.1069578488788	4.07010744313284	0.712644212906925	5.71127551366844	1.1213253938594e-08	3.49113925283927e-06	E3 ubiquitin-protein ligase RNF19A [EC:6.3.2.19] E=6e-17
isogroup183	77.3343421443536	-0.310467156739976	0.23647847472009	-1.312877026577	0.189224389273114	0.850325873608531	77.3343421443536	0.223719251910289	0.163814268183576	1.36568843722198	0.172036775098514	0.640536593834032	77.3343421443536	0.53971990262354	0.166405986524579	3.2433923436031	0.00118115438254153	0.0257583190457977	Predicted DNA-binding protein ; sterol regulatory element-binding transcription factor 1 E=1e-114
isogroup18308	6.33540385506068	-0.811626718617991	0.707848156728768	-1.14661133309836	0.251542290462799	0.870312187877808	6.33540385506068	0.610396844715274	0.466666041487915	1.30799499095561	0.190875008260654	0.66167981295651	6.33540385506068	-1.34517388554994	0.488818736388456	-2.75188691720064	0.00592529777498285	0.0728000691362922	Projectin/twitchin and related proteins
isogroup1833	4.41753358786196	-0.988011469897271	0.726511121927457	-1.3599399101779	0.17384894007018	0.838175174525094	4.41753358786196	0.660976165535694	0.517165065967845	1.27807581956201	0.201222693915493	0.668630330404448	4.41753358786196	1.65411648456196	0.520765137857526	3.17631954275424	0.00149156555826577	0.0302613389164877	Dyneins, heavy chain ; dynein heavy chain 2, cytosolic E=8e-94
isogroup18336	21.0457138583821	2.11154635719335	0.938536835626667	2.24982789917186	0.024459872266236	0.660584245151026	21.0457138583821	-3.01734548236297	0.658822706544708	-4.5799051131493	4.65186925431981e-06	0.00378171126658121	21.0457138583821	0.55438194378628	0.635495819385924	0.872361275833375	0.383011319007112	0.708636316984584	NA
isogroup18344	3.26734789626465	-2.27941064009149	0.983045031903436	-2.31872454070385	0.0204099770035399	0.643353724041091	3.26734789626465	2.16466819086768	0.662398551705205	3.26792409991718	0.00108339415347859	0.0707736903921976	3.26734789626465	0.392684201573018	0.720466261352265	0.545041763421339	0.585724794397915	0.835778733927322	NA
isogroup18389	7.18294294262356	0.586459589214907	0.713094376807049	0.822415108419223	0.410840683477467	0.919364066346671	7.18294294262356	-0.549656063236612	0.480595839210486	-1.14369709096853	0.25274928023592	0.713028767629116	7.18294294262356	-1.30480871307548	0.488546949296716	-2.67079492555179	0.0075671862540691	0.0855062829774465	NA
isogroup184	18.9709446907102	-0.749077438691162	0.414529411435561	-1.80705498337748	0.0707537066496627	0.749975344865297	18.9709446907102	0.595102941210021	0.287618221550529	2.06907246001962	0.0385392876140482	0.384713025464647	18.9709446907102	0.802147020180571	0.2947979922268	2.72100571011842	0.00650836372891484	0.0776235443610379	von Willebrand factor and related coagulation proteins ; mannose receptor, C type E=2e-100
isogroup18439	4.42341990392019	1.19980680304996	0.744001149722317	1.61264106043084	0.106822512378618	0.801005663952287	4.42341990392019	-0.551955031845519	0.499020204765515	-1.10607752266239	0.268692966649212	0.724752844419893	4.42341990392019	-1.38256131974563	0.525443761950585	-2.6312260604507	0.00850774241450615	0.0923544471450063	NA
isogroup18506	8.63677343922229	0.142062010433769	0.645278150969903	0.22015623839152	0.825749477161391	0.979813209005459	8.63677343922229	0.264212093305357	0.458503396305731	0.576248933888332	0.564446934061485	0.87848883068727	8.63677343922229	1.53410500623209	0.470173054599065	3.2628518185507	0.00110297174676673	0.0247542723472968	NA
isogroup18531	17.8851454014587	1.41780048835678	0.476439021924278	2.97582780400829	0.00292198880690157	0.419190805994027	17.8851454014587	-1.25537364465927	0.329592190369949	-3.80886951007604	0.000139603603740372	0.0225738586175239	17.8851454014587	-0.656540262568775	0.324998306508405	-2.02013441122899	0.0433694473337144	0.241854086445977	Calmodulin and related proteins (EF-Hand superfamily) ; calmodulin E=9e-87
isogroup1854	29.1634139983437	-0.0282279393416808	0.399218594364776	-0.0707079773841602	0.943630171697087	0.997942715097222	29.1634139983437	0.0284573780563503	0.270143430651811	0.105341736379402	0.916104646346958	0.98135865958968	29.1634139983437	-1.1217079493809	0.276815056033457	-4.05219270026021	5.07398458396123e-05	0.00276013443929757	TNF receptor-associated factor ; TNF receptor-associated factor 6 E=5e-144
isogroup18562	2.82911922098392	-0.577275903832397	1.41186127394243	-0.408875797138647	0.682630811444564	0.966048033256122	2.82911922098392	0.381224431932955	0.93054001734718	0.409680857164815	0.682040074337202	0.916734495475943	2.82911922098392	-2.73673325065463	0.965714221889106	-2.83389556519226	0.00459843571665824	0.062146070640615	NA
isogroup18563	10.1841909834439	-0.396351143848441	1.51248118593107	-0.262053602739164	0.79328011668681	0.976308376514678	10.1841909834439	-0.884035132787119	1.06558718802291	-0.829622524297952	0.406752237683568	0.810891664158493	10.1841909834439	2.89331885344021	1.04542018486913	2.76761334372207	0.00564684061351291	0.070684532675393	NA
isogroup18586	21.0248627719034	0.462088941839616	0.422091332039988	1.09476055716737	0.273621550582759	0.879972129072056	21.0248627719034	-0.666346119473853	0.296558211356789	-2.24693194777929	0.0246443765890866	0.33023236834203	21.0248627719034	0.795434065596644	0.290062119070805	2.74228867990335	0.00610126941321693	0.0743998961030027	NA
isogroup18598	4.31931655809878	-0.838651020498734	1.28748294272735	-0.651388063225268	0.514796014147516	0.937208350160879	4.31931655809878	0.736880212006364	0.857912551070195	0.858922288859336	0.390383391487804	0.804663985923451	4.31931655809878	-2.46556155928385	0.888707708073245	-2.7743222399064	0.00553168554598723	0.0702648911409992	NA
isogroup18625	3.24831697467417	-0.988470393973878	0.785335777802648	-1.25865957201084	0.208153319781396	0.851103338217927	3.24831697467417	0.646390844082401	0.500103280658123	1.29251470462615	0.196178956921838	0.665435020082812	3.24831697467417	-1.4592848305591	0.536164030797088	-2.72171340623065	0.00649444375696051	0.0775781187719209	NA
isogroup1864	34.6369176131987	0.895379956906471	0.366242108125184	2.44477611132695	0.0144942087444199	0.589149323769711	34.6369176131987	-0.842772524763258	0.256852635356037	-3.28115194767243	0.00103384032810802	0.0697151406507125	34.6369176131987	0.553962319710237	0.253327769071551	2.18674139728351	0.0287614077108989	0.191813803300832	solute carrier family 39 (zinc transporter), member 4 E=2e-70
isogroup18641	66.2272240470528	0.219118801821855	0.577531446170542	0.379405837162242	0.704386516604616	0.968337906931605	66.2272240470528	-0.113186123667567	0.397909117276429	-0.28445219964371	0.776063860768611	0.945106308568628	66.2272240470528	-1.18018500159301	0.40322649552553	-2.92685380224051	0.00342409797708201	0.0511547456554316	NA
isogroup18648	16.8518510218475	1.56836057067096	4.07672276906377	0.384711117118994	0.700451457709578	0.968337906931605	16.8518510218475	-1.45147519281725	2.86241953813258	-0.507079823024191	0.612098811614344	0.89709588122395	16.8518510218475	12.0289807467468	2.85810327044019	4.20872851976905	2.56811718320221e-05	0.00167018927741324	Trypsin ; trypsin [EC:3.4.21.4] E=2e-50
isogroup18662	8.23112744583621	1.01282854548892	0.562035060778057	1.80207360033162	0.0715338265998447	0.752611478810837	8.23112744583621	-0.583064510710251	0.376248657840121	-1.54967864618407	0.12121866591596	0.570902072207353	8.23112744583621	-1.3699917281067	0.391179899031066	-3.50220379804818	0.000461426524591542	0.013751638155495	NA
isogroup1868	55.0998424083928	-0.305271448751152	0.321136843306151	-0.950596155857851	0.341809420807595	0.908798367938663	55.0998424083928	0.431950568258699	0.218955518248062	1.97277772085803	0.0485208925393707	0.416127930536757	55.0998424083928	-0.60042733604114	0.22562195440677	-2.66120971081848	0.00778604464545804	0.0873051274306418	Predicted guanine nucleotide exchange factor
isogroup18695	3.6974173018063	-0.982242065295202	1.08901391601836	-0.901955476277533	0.367080519762983	0.910310095725064	3.6974173018063	0.855515483547931	0.779111376409623	1.09806570594618	0.272175798945673	0.728164559162813	3.6974173018063	2.63666588698733	0.796339586742896	3.31098181087737	0.00092969251423601	0.0220489312168809	Collagens (type IV and type XIII), and related proteins ; folate receptor E=6e-49
isogroup18696	2.9719768648559	0.598427821693721	0.839263822151871	0.713038982377858	0.475821635241076	0.933928924763474	2.9719768648559	-0.539727383156823	0.552225710027403	-0.977367357869013	0.328387317096936	0.770904020700443	2.9719768648559	-1.53278492317268	0.567666580569533	-2.70015000994924	0.0069308217513583	0.0801728969862656	MEKK and related serine/threonine protein kinases ; protein-serine/threonine kinase [EC:2.7.11.-] E=5e-116
isogroup18697	33.6687754182001	-0.389454602626671	0.48507437757607	-0.802876054952204	0.422046377332278	0.920293934540358	33.6687754182001	0.115525360870521	0.330979462132206	0.349040874398352	0.727058623616029	0.932284302812903	33.6687754182001	-0.971025121638987	0.335437914039724	-2.89479835461889	0.00379402167051834	0.0552417105519353	NA
isogroup18712	2.86763897315008	-1.35249950428633	1.0261265726243	-1.31806303468718	0.187482547548021	0.849938235041741	2.86763897315008	0.559758811394647	0.65608889112158	0.853175261720622	0.393562119843225	0.806065651234159	2.86763897315008	-1.97455537135648	0.674745609993193	-2.92637008987194	0.00342942701346125	0.0511547456554316	NA
isogroup1875	23.3890007650576	-0.913580812129021	0.360411817953049	-2.5348247938086	0.0112503579466773	0.546785869120099	23.3890007650576	0.853399681826572	0.247345394789776	3.45023477211651	0.000560099232025279	0.0487853098942018	23.3890007650576	0.468229663302123	0.258257281006487	1.81303567309826	0.069826319446839	0.314861995896788	Nerve growth factor receptor TRKA and related tyrosine kinases ; PTK7 protein tyrosine kinase 7 [EC:2.7.10.1] E=4e-49
isogroup18758	11.2677323447457	0.154021593895147	0.699509072900228	0.22018526973004	0.825726868186377	0.979813209005459	11.2677323447457	-0.455158278743552	0.490875128879208	-0.927238419642065	0.353802759214242	0.785145881107123	11.2677323447457	1.262077957895	0.48599727063189	2.5968828101731	0.00940740138378193	0.0984681719949077	NA
isogroup18767	14.8907926727159	-0.489185252274977	0.454341224463078	-1.07669131906988	0.281618191858876	0.882100036876059	14.8907926727159	0.3155975620162	0.303031424386726	1.04146810072555	0.297658350540671	0.749807995087217	14.8907926727159	-0.953031683012493	0.313703330372376	-3.03800307724248	0.00238151522687302	0.040957845087448	Uncharacterized conserved protein
isogroup1877	34.3960146555564	-0.635772032095571	0.234191493117651	-2.71475288718611	0.00663252402248767	0.499309896499676	34.3960146555564	0.45845643352918	0.16223277336156	2.82591750131425	0.00471454046418714	0.154681324243162	34.3960146555564	0.62746228479997	0.166189581169391	3.77558135946213	0.000159634907701384	0.00659869379772417	delta-1-pyrroline-5-carboxylate synthetase [EC:2.7.2.11 1.2.1.41] E=1e-41
isogroup18773	8.45589434219483	-0.105827179011761	0.462510859485057	-0.228810149732669	0.819016477704614	0.978555749351908	8.45589434219483	0.238961165540221	0.304131638650335	0.785716233275415	0.432033750768535	0.82231397957804	8.45589434219483	-0.943126602064779	0.326412862097956	-2.88936715300682	0.00386018074429094	0.0559267572586231	NA
isogroup18836	21.4827037568011	-0.00870505479058345	0.447682383903884	-0.0194447114819966	0.984486342536128	0.999478013991989	21.4827037568011	0.0390628850875953	0.301482755513455	0.12956921871391	0.896907257816479	0.977414517462456	21.4827037568011	-1.32459364265024	0.310249588841494	-4.26944527983556	1.95959715834293e-05	0.00135899456009631	NA
isogroup1884	9.47880208748796	-1.85411491082959	0.952365619995444	-1.94685199875071	0.0515524808267531	0.724560036576927	9.47880208748796	1.07105724017989	0.626742399866697	1.70892736857709	0.0874644041708501	0.508628067733963	9.47880208748796	-3.09870423185524	0.639554616512033	-4.84509712204843	1.26549758074211e-06	0.000173065664476629	Ubiquitin carboxyl-terminal hydrolase
isogroup18904	9.86679282937632	0.856971135290402	0.542847713077898	1.57865846101009	0.114414417523778	0.802769861125304	9.86679282937632	-0.940308272840209	0.356098173983319	-2.640587179434	0.00827624964906632	0.207866675411787	9.86679282937632	-2.36434488138703	0.360791862743261	-6.55321010681857	5.63131959205132e-11	5.15019372440543e-08	CDGSH-type Zn-finger containing protein
isogroup18909	3.27835713017803	0.360584826905565	2.76728311456207	0.130302832047825	0.89632683952446	0.989452305046455	3.27835713017803	0.223593392520037	1.8592314564147	0.120261192735631	0.904276244655605	0.979408846635926	3.27835713017803	-5.73943741348676	1.93467202114644	-2.96662036291076	0.00301092483030809	0.047324235275938	NA
isogroup18922	35.5792997057182	-1.10597703449661	0.652724262322529	-1.69440160008961	0.0901889956843556	0.78462281441687	35.5792997057182	1.45304510311792	0.447693503911664	3.24562471963994	0.00117193217347187	0.0742375908849083	35.5792997057182	-0.655338679348154	0.46048812962861	-1.42313913689088	0.1546958249343	0.46702372730836	Wnt family of developmental regulators ; wingless-type MMTV integration site family, member 8 E=1e-19
isogroup18935	16.6365916596409	0.105796435740092	0.366516360131292	0.288654060905206	0.772846120901448	0.97381117395975	16.6365916596409	-0.0781631202061637	0.257610160747409	-0.303416293749391	0.761572629971241	0.941505080951721	16.6365916596409	0.701079364562983	0.258178981488687	2.71547807850386	0.0066180157609125	0.0786050524589551	NA
isogroup18938	9.33429330428667	-1.61477664124968	1.32149765539653	-1.22192925175123	0.221734382422327	0.860354486858333	9.33429330428667	0.895636843272374	0.925977344674861	0.967234078050646	0.333427029961694	0.77310057509578	9.33429330428667	3.53126879147708	0.942683396301488	3.74597537766297	0.000179694216717314	0.00708488614402591	NA
isogroup18943	18.4048612345513	0.58265164845772	0.692772514185644	0.841043252333168	0.400323704182813	0.918211139557115	18.4048612345513	-0.638821403828901	0.467172955486083	-1.36741948849377	0.171493857224573	0.640536593834032	18.4048612345513	-2.75065344157245	0.475238177181665	-5.78794712555465	7.12518303463613e-09	2.42471635687978e-06	NA
isogroup18992	16.8370436096022	0.548843154406227	0.597406262881323	0.918710078061664	0.358247237037847	0.910310095725064	16.8370436096022	-0.392316372671049	0.421389985392734	-0.931005449276188	0.351850745375643	0.784185715623323	16.8370436096022	1.53778150962544	0.421689800403049	3.64671260285556	0.000265616721251205	0.00945686005369558	NA
isogroup18995	6.7021162475772	0.411682278498803	0.582621508633771	0.706603296304979	0.479813039914344	0.934506162725053	6.7021162475772	0.0775608518517885	0.387464368347866	0.20017544369952	0.841343371575964	0.963185133847032	6.7021162475772	-1.10436345896437	0.416977006745848	-2.64849965609133	0.00808499314993073	0.0894914559477582	NA
isogroup1900	33.1982578437155	-0.728717179999473	0.369293861523079	-1.97327184642069	0.0484645987093135	0.724560036576927	33.1982578437155	0.908145480978394	0.252209962145673	3.60075182301427	0.000317298340504375	0.0359193694288996	33.1982578437155	0.00514810506370251	0.26373941748857	0.0195196649508245	0.984426549669023	0.994746683507785	Transcription factor of the Forkhead/HNF3 family ; forkhead box protein L E=2e-31
isogroup19004	5.21355889524889	-2.2051799755656	1.97737150055889	-1.11520772649061	0.264761415831417	0.878840201285049	5.21355889524889	1.54226206104641	1.39398422340194	1.10636981047217	0.268566486899416	0.7245452438789	5.21355889524889	4.913709589333	1.43404728774275	3.42646273336451	0.000611497665964113	0.0167585402672059	NA
isogroup19027	2.97252210430107	-0.962310604294818	1.05846523957868	-0.909156548851682	0.363267496445487	0.910310095725064	2.97252210430107	0.719990729387862	0.670874536152488	1.07321218884988	0.283175923076333	0.738549354542705	2.97252210430107	-2.67180336002228	0.719182269236129	-3.71505732873546	0.000203157629745963	0.00774168123977258	NA
isogroup19043	51.0424784448117	0.0530379944082234	0.585044559240931	0.0906563330441664	0.927765668875309	0.995275087993618	51.0424784448117	0.126794869317165	0.399620107759814	0.317288511901841	0.751024693554718	0.939294388101384	51.0424784448117	-2.54842350899543	0.407682385706386	-6.25100224671176	4.07827009736769e-10	2.71260574249006e-07	netrin receptor unc-5 E=7e-28
isogroup19055	30.2635765434762	-0.480735473601494	0.948764207135613	-0.506696468928638	0.612367808537128	0.957073766902303	30.2635765434762	0.523217247158242	0.650847543630917	0.80390139331147	0.421453925333805	0.818067113991893	30.2635765434762	-2.3991384683907	0.661701937917336	-3.62570869286229	0.000288170062986724	0.00999239936418183	Ficolin and related extracellular proteins
isogroup19109	3.39122749522062	1.91178651675695	0.742307934770521	2.57546286009723	0.0100106023590267	0.542537571554215	3.39122749522062	-1.74643670763493	0.535653827032416	-3.26038314205723	0.00111261804514756	0.0722018733316964	3.39122749522062	0.0572284787773076	0.481792356535968	0.118782454725463	0.905447709363057	0.971925881200054	NA
isogroup19131	5.6005646707322	0.680153180503549	1.13213891024076	0.600768310629751	0.547994313545114	0.94254171802155	5.6005646707322	-0.355807641043389	0.749363146884151	-0.474813369889933	0.634920002542446	0.902991744663728	5.6005646707322	-3.26192097528917	0.782326352623788	-4.16951437766253	3.05249359876326e-05	0.00188468940213936	NA
isogroup19155	8.37714360020778	-1.193742528141	1.32385970447365	-0.901713772318202	0.367208935053715	0.910310095725064	8.37714360020778	0.451292555934921	0.887315798512943	0.508604215873586	0.611029673293536	0.89671358476765	8.37714360020778	-3.37832488743772	0.898519081366293	-3.75988107264302	0.000169994150807871	0.00681513536649748	Uncharacterized conserved protein Sand
isogroup19175	15.4717920890962	-2.83634018214223	1.06030718526822	-2.67501741151056	0.00747253691994971	0.503896925113475	15.4717920890962	1.76337058952581	0.71638896875541	2.46147088583641	0.0138368627454182	0.258653665653495	15.4717920890962	-2.49630484622522	0.723517433956548	-3.45023454732003	0.000560099698451459	0.0157982501920848	Fibrillins and related proteins containing Ca2+-binding EGF-like domains ; collagen, type XII, alpha E=2e-98
isogroup19177	6.7766211703293	-1.59293546371941	0.965512172479659	-1.64983467751461	0.0989767540623992	0.798368026617659	6.7766211703293	1.17909365458435	0.678035895337828	1.73898411970781	0.0820375562711543	0.496671725658172	6.7766211703293	2.37271334738038	0.695696933767371	3.41055599387444	0.000648305707294675	0.0174981758405393	Transcription elongation factor SPT6 ; transcription elongation factor SPT6 E=1e-20
isogroup1918	87.7473048896635	-0.61325585601338	0.240325525461182	-2.55177162241318	0.0107176745809557	0.546785869120099	87.7473048896635	0.34638252025173	0.165887289084929	2.08805944182012	0.0367924730291705	0.378877028737405	87.7473048896635	0.460578267592302	0.168214498324946	2.73804144219832	0.00618062869059033	0.075104576556764	Uncharacterized conserved protein
isogroup19192	10.6419218018408	-0.112784409680381	0.622942203937893	-0.18105116167667	0.856327418311674	0.983638821583635	10.6419218018408	0.405123708244752	0.41320273772728	0.980447783267447	0.32686513283341	0.770904020700443	10.6419218018408	-1.84718817590425	0.437019177702194	-4.22678973864854	2.37048981063605e-05	0.00157709995674867	Uncharacterized conserved protein
isogroup1921	71.4457632156549	0.311113988450308	0.276988575274211	1.12320151884356	0.261351917679827	0.877524320720724	71.4457632156549	-0.198082756352438	0.192940230447124	-1.02665346617135	0.304583668338234	0.754666685868838	71.4457632156549	0.616703298107476	0.194700108415027	3.16745225838754	0.00153780957641094	0.0307835397149402	Splicing coactivator SRm160/300, subunit SRm300
isogroup19211	4.21137614982731	0.463234310236127	0.966013249808458	0.479532046095618	0.631560176063108	0.959240917474466	4.21137614982731	-0.828371342105244	0.640660488436037	-1.29299583329611	0.196012500207685	0.665333081776631	4.21137614982731	-2.18052252021524	0.641840588031689	-3.39729609014316	0.000680552866672417	0.0181064183600318	NA
isogroup19259	10.4528041451882	0.1141944423388	0.708105300848088	0.16126759989232	0.87188264075166	0.985205141911141	10.4528041451882	-0.139246092301807	0.479741110609595	-0.290252574195425	0.771623018060868	0.944076891578987	10.4528041451882	-1.28406844541401	0.489256976774824	-2.62452761303186	0.00867692565720211	0.0933598920160577	NA
isogroup19276	21.4131196240276	-0.728703482547813	0.317863294504018	-2.29250591416935	0.0218764666686318	0.644695862943643	21.4131196240276	0.367994619259273	0.219769791850259	1.67445496563061	0.094041218032716	0.52169531463104	21.4131196240276	0.642209498793754	0.22171469837505	2.89655806990026	0.00377280810736034	0.0550423739132641	NA
isogroup19298	7.23537231965668	-1.08964489968652	0.650529035709411	-1.67501347345433	0.0939315881549611	0.790807672678525	7.23537231965668	0.406143402063341	0.416585169880985	0.974934854688594	0.329592575500973	0.770972045377101	7.23537231965668	-2.06819398770571	0.428658701965308	-4.82480345837723	1.40141394045661e-06	0.000188136607254143	NA
isogroup1935	17.1137542985149	-0.107107863284798	0.350284905001282	-0.305773562478822	0.75977705905065	0.972248697841252	17.1137542985149	0.124572372482313	0.244834244769712	0.508802894789018	0.610890390127884	0.896605725049281	17.1137542985149	0.679615528724957	0.248480639288303	2.73508443423	0.00623642768615413	0.0754195424227218	Uncharacterized conserved protein
isogroup19358	308.293248996136	0.176454395446372	0.253420626006489	0.69629058307927	0.486246869356541	0.936139730183456	308.293248996136	-0.0953827506342819	0.174896744481325	-0.545366072519816	0.585501769802916	0.887994353325933	308.293248996136	-0.640870763766034	0.177104664663495	-3.6185990074497	0.000296202180493385	0.0102224681772634	40S ribosomal protein SA (P40)/Laminin receptor 1
isogroup19368	79.1202085509938	0.232478517736332	0.460371488725767	0.504980267956633	0.613572695118658	0.957073766902303	79.1202085509938	0.0836819146038105	0.317149445053936	0.263856411886766	0.791890563927757	0.948549889377056	79.1202085509938	-0.857272797544934	0.322546288811784	-2.65782874359835	0.00786458459347429	0.0879163226556984	C-type lectin ; INO80 complex subunit B E=7e-167
isogroup19374	9.49683785053045	0.850090667777515	0.517621443847607	1.64230187501233	0.100527458734785	0.798368026617659	9.49683785053045	-0.480793191455779	0.346838101809642	-1.38621791823684	0.165680371721431	0.633903140519632	9.49683785053045	-1.29303991630835	0.360278923418043	-3.5889968362318	0.000331952869099443	0.0109907063853474	Uncharacterized conserved protein
isogroup19415	209.123633243767	0.645905173540873	0.236436276730602	2.73183617367153	0.00629824501920408	0.499309896499676	209.123633243767	-0.541987050869144	0.163178418534261	-3.32143831112904	0.000895547768864112	0.0651967686656147	209.123633243767	-0.484718863996424	0.164746190377562	-2.94221591944283	0.00325872623846399	0.0497614412363446	Protein tyrosine phosphatase-like protein PTPLA (contains Pro instead of catalytic Arg)
isogroup19451	8.51582138679229	2.24146027496628	0.631804637789479	3.54771101840685	0.00038859432719993	0.280151298690388	8.51582138679229	-1.77755162389338	0.447925865359169	-3.96840584874029	7.23550330907564e-05	0.0179452745630007	8.51582138679229	-0.228784256991041	0.427187774531375	-0.535558999182542	0.592263371697201	0.839499273647358	Transcription factor BarH and related HOX domain proteins ; homeobox protein HLX1 E=4e-35
isogroup19482	10.0326657035668	-0.466862436137792	0.442863360768475	-1.05419069964983	0.291795617189911	0.8836415270564	10.0326657035668	0.12578951457673	0.310198284496951	0.40551325027707	0.685100280686264	0.91807675258701	10.0326657035668	0.878307131060038	0.307078779619617	2.86020132080767	0.00423372148121951	0.0591407021423921	NA
isogroup19486	17.7853135754838	-0.194940172399128	0.434144857179221	-0.449021033361345	0.65341648370718	0.960325634107034	17.7853135754838	-0.189913037035208	0.304510204939353	-0.623667233329772	0.532846146255602	0.86593324033781	17.7853135754838	0.97321411290657	0.299802861699953	3.2461801978414	0.00116964778867834	0.0256869461154092	NA
isogroup19494	8.84113815847323	-0.254753495429473	0.718909593142296	-0.354360962573842	0.723068386233713	0.970320201393136	8.84113815847323	-0.436149197919974	0.483054811069185	-0.902897948484582	0.366580059557925	0.792274406131567	8.84113815847323	-1.49310036762581	0.479116039938834	-3.11636481178218	0.00183095609517755	0.0345675307110494	NA
isogroup19530	24.0705677199857	-2.73045712097719	0.938671205360896	-2.90885360644188	0.00362756681805588	0.446068783601779	24.0705677199857	1.89909319910328	0.649931355505733	2.92199042716679	0.00347802230199517	0.130326710977041	24.0705677199857	1.78472216280354	0.661500676101668	2.6979899299895	0.00697595508308634	0.0805040620905382	NA
isogroup19547	9.9736088452524	1.97352410020657	1.074163125037	1.8372666629555	0.0661705387456838	0.741972025644131	9.9736088452524	-1.1248482477567	0.731364694425602	-1.53801278121598	0.12404548972323	0.573901928523044	9.9736088452524	-3.0549002759485	0.751732991258906	-4.06381030428443	4.82780666216216e-05	0.00267290315062769	netrin receptor unc-5 E=2e-28
isogroup19574	8.71312311072473	0.780870117672639	0.460111466527644	1.69713248740721	0.0896716154035253	0.783381939223753	8.71312311072473	-1.005605211144	0.322477592134479	-3.11837236344981	0.00181852889244452	0.0950314890714055	8.71312311072473	0.0639247237251269	0.301924155289012	0.211724443391871	0.832322017316045	0.947788778482247	Cysteine dioxygenase CDO1 ; cysteine dioxygenase [EC:1.13.11.20] E=2e-125
isogroup1959	7.62318428855058	-0.682408151752913	0.739750542006913	-0.922484152430044	0.356276092840947	0.910310095725064	7.62318428855058	-0.108320439099605	0.485162456821594	-0.223266325694771	0.823328233990057	0.95912128293888	7.62318428855058	-2.13872249338842	0.48644105931381	-4.39667345598945	1.09922523572684e-05	0.000878959719912069	Aldehyde dehydrogenase ; aldehyde dehydrogenase family 9 member A1 [EC:1.2.1.47 1.2.1.3] E=2e-87
isogroup19599	7.37247736023559	-0.0517375801242618	0.801541409009849	-0.0645476073259567	0.948534200952834	0.997942715097222	7.37247736023559	-0.0751726147055229	0.536940791803846	-0.140001683338272	0.888658660376915	0.974873131922298	7.37247736023559	-1.74277548492809	0.54955869181158	-3.17122722449018	0.00151796355604558	0.0305563267377187	NA
isogroup19662	19.7666357654942	-3.73226466925402	1.01613947603976	-3.67298462195357	0.000239733915692143	0.219251649270196	19.7666357654942	3.56254013091685	0.699430301451188	5.09348840552839	3.51534558234242e-07	0.000465895149908062	19.7666357654942	0.945062150777355	0.722582412198515	1.3078953138396	0.1909088192037	0.517136014699694	Gelatinase A and related matrix metalloproteases ; matrix metalloproteinase-17 (membrane-inserted) [EC:3.4.24.-] E=6e-48
isogroup19666	14.3824248774519	-2.55709416755058	1.04752302223665	-2.44108636590223	0.0146431523415023	0.590636757905141	14.3824248774519	2.99274294094022	0.717195605423908	4.17284060067729	3.00825408884552e-05	0.0118972384005612	14.3824248774519	0.194191882330176	0.749823089129045	0.258983599125681	0.795647894891834	0.93171540060437	NA
isogroup19678	4.93836524028713	1.17169242443229	2.26601906634266	0.517070858685844	0.605106695404927	0.954932868433565	4.93836524028713	-0.847829311782886	1.60541777788741	-0.52810509729035	0.597426393158103	0.891746508883955	4.93836524028713	4.64982253050455	1.60340381672097	2.89996972815846	0.00373198700482377	0.0545556102313549	NA
isogroup19689	4.65748661763203	1.73659536879669	0.924840267059489	1.8777246521912	0.0604188424798973	0.732080557071421	4.65748661763203	-1.40753639356364	0.680294715392128	-2.06900974197973	0.0385451725286703	0.384713025464647	4.65748661763203	2.20275922062863	0.637851389553191	3.45340506692577	0.000553557102667881	0.0156980641149983	NA
isogroup19718	5.16228709786863	0.223103989079026	0.755303592856927	0.295383195828763	0.767701168710388	0.973348233932305	5.16228709786863	0.325648211371228	0.486606358427834	0.669223091172417	0.503353178454684	0.852239470394551	5.16228709786863	-2.36123377723021	0.536853826181183	-4.39828061583624	1.0911184415603e-05	0.000877271217327027	NA
isogroup19748	2.80352550513969	-0.915597334848039	1.02146215121073	-0.896359531053395	0.370060773840011	0.910310095725064	2.80352550513969	0.693419961584283	0.742297855115959	0.934153260453595	0.350224841627332	0.783388379737075	2.80352550513969	2.67711254003773	0.744149898607317	3.59754472190074	0.000321235274926315	0.0108053035146439	NA
isogroup1976	77.1953321936569	0.530273262845816	0.31211619156071	1.69896108303203	0.0893265165180795	0.782235138365684	77.1953321936569	-0.67487831824425	0.21679566198271	-3.11296966033423	0.00185215056899878	0.0954314059019686	77.1953321936569	0.299096291466311	0.216308216054763	1.38273199659965	0.166747057165958	0.484918123402923	Epithelin/granulin
isogroup19768	18.0094396334721	-1.15681109143292	0.588606303778891	-1.9653392836708	0.0493749817394742	0.724560036576927	18.0094396334721	1.43912799413961	0.399629561774222	3.6011549990205	0.000316806622947693	0.0359193694288996	18.0094396334721	-0.468401752108023	0.42025162655319	-1.11457451324995	0.265032797115755	0.602115342368396	Glyoxylase ; hydroxyacylglutathione hydrolase [EC:3.1.2.6] E=3e-45
isogroup19776	2.76382130027291	0.377441644196864	0.913896727742268	0.413002511924201	0.67960477335645	0.964938545364344	2.76382130027291	-0.562492874998233	0.671672364438222	-0.837451270559114	0.4023389568524	0.809047742076759	2.76382130027291	2.07586830381755	0.630489450602643	3.29247111404221	0.000993110990139326	0.0232325649496148	NA
isogroup19793	3.048452908267	-1.29561414111343	0.787838150399673	-1.64451815446632	0.100069217433313	0.798368026617659	3.048452908267	0.850167954481095	0.558774038789092	1.52148792797081	0.128137438484211	0.580147010315427	3.048452908267	1.58025534697601	0.564400008108017	2.79988540799874	0.00511207504679158	0.0665524859072075	NA
isogroup19800	17.920083389382	0.492577731595671	0.39098937490474	1.25982382952397	0.207732921443658	0.851103338217927	17.920083389382	-0.33522663482861	0.264808137793777	-1.26592270774425	0.205540755700648	0.671865803808437	17.920083389382	-0.827404474187048	0.27106751658277	-3.05239257221881	0.00227024977218551	0.0397851076843	Hydroxyacyl-CoA dehydrogenase/enoyl-CoA hydratase ; 3-hydroxybutyryl-CoA dehydratase [EC:4.2.1.55] E=7e-07
isogroup19801	11.9575606301319	-0.0713881445444845	0.533565617501696	-0.133794499125982	0.893565077147923	0.988623754264747	11.9575606301319	0.115320851829157	0.358377667146205	0.321785820939871	0.747614956710075	0.938227760614104	11.9575606301319	-1.04894559606861	0.3710523122624	-2.82694801084224	0.00469939567476063	0.0628714171471213	NA
isogroup19828	111.503355484437	-2.34725454347031	0.907776759146877	-2.58571782083984	0.00971764500893032	0.539812850978873	111.503355484437	1.42274245836523	0.62848194081122	2.26377619781534	0.0235878831839628	0.326289741738982	111.503355484437	1.6742774872124	0.636089918080646	2.6321396387863	0.00848489813654915	0.0923505416064582	C-type lectin ; nucleotide exchange factor SIL1 E=2e-48
isogroup19830	16.3839030797274	-0.164081547237828	0.49989250442181	-0.328233661810172	0.742734998003588	0.971346243664659	16.3839030797274	-0.0151552799943704	0.350712036657699	-0.0432128880970295	0.965531831470371	0.991900259049841	16.3839030797274	1.09558249166071	0.350818630260797	3.12293133020404	0.00179059520129992	0.0341169004956013	Uncharacterized conserved protein
isogroup19836	43.5927368676257	0.599807899004534	0.323828312877434	1.85224044702835	0.0639913030833408	0.741732489791534	43.5927368676257	-0.571699329831266	0.22196419809162	-2.57563757915268	0.0100055459402855	0.222580802322511	43.5927368676257	-0.656116086864789	0.22338655300679	-2.93713331457711	0.00331261665297205	0.0500242719122188	Predicted coiled-coil protein
isogroup19837	5.1163500336264	-0.867050860117107	0.681566094194284	-1.27214494309916	0.203321625248161	0.851103338217927	5.1163500336264	0.580278874981414	0.483194720577714	1.20092138897467	0.229781696467808	0.694836680320705	5.1163500336264	1.60048877801028	0.487572077012631	3.2825685749203	0.00102865962788748	0.0236832396416488	Aldehyde reductase
isogroup19843	196.569718759825	0.97770881034376	0.439495861301521	2.22461437395196	0.0261071368600352	0.661620668428027	196.569718759825	-0.969439744098883	0.304523384074392	-3.18346568702933	0.00145523360017634	0.0835075814563938	196.569718759825	-0.232461602928221	0.306843180872471	-0.757590904471936	0.448695926917084	0.7524595496314	NA
isogroup19870	4.05347839641154	0.293677683309221	0.663162129024166	0.442844472650095	0.657878233240296	0.960325634107034	4.05347839641154	-0.242761005429434	0.415930659805297	-0.583657395064538	0.559450836887788	0.876592612410163	4.05347839641154	-2.29892292348459	0.447529222145013	-5.13692248400189	2.79274080784753e-07	4.98368002941865e-05	Uncharacterized conserved protein
isogroup19876	4.92613926748721	-1.16929602791171	0.603595554190225	-1.93721776079087	0.0527187300844169	0.724560036576927	4.92613926748721	0.75214310379667	0.423285275711242	1.77691771236987	0.0755817796927482	0.48700492392954	4.92613926748721	1.25752853158791	0.429492846141931	2.9279382482947	0.00341217807007278	0.0511058359256653	NA
isogroup1990	21.7798348706039	-0.144940002624095	0.364478078341676	-0.397664526995839	0.690877488888684	0.966871680844311	21.7798348706039	-0.0817340926680497	0.246403982697067	-0.331707676854132	0.740110003305713	0.936147832149138	21.7798348706039	-0.647519765496917	0.249472088627576	-2.5955599644799	0.00944369227732422	0.0986358715754786	U1 snRNP complex, subunit SNU71 and related PWI-motif proteins ; RNA-binding protein 25 E=3e-07
isogroup19955	5.95208516778308	0.793022996199053	2.45456931235232	0.323080302604722	0.746634427260608	0.971346243664659	5.95208516778308	0.0027359970784024	1.65401110127808	0.00165415883623045	0.99868017280535	0.999839882038292	5.95208516778308	-5.85343373345794	1.72033947236546	-3.40248760636148	0.000667753837896805	0.0178633307311589	NA
isogroup20003	7.36064870452999	-0.747575337213542	1.0810531668995	-0.691525042526459	0.489235648836593	0.93638422730791	7.36064870452999	0.66939390558937	0.721158047287357	0.928220808333626	0.353293042774946	0.784958562849344	7.36064870452999	-2.90837489588152	0.745982102190209	-3.89871940270753	9.67027558767557e-05	0.00453542123956592	NA
isogroup2002	27.8171755968534	-0.437895885919491	0.315865765964435	-1.38633537756921	0.165644519004803	0.835376882386109	27.8171755968534	0.44462419602743	0.22058387299955	2.01566955000531	0.0438345417399701	0.404782784461303	27.8171755968534	0.862734407893248	0.226327059592208	3.8118924420602	0.000137906887604009	0.00590055990148967	Uncharacterized conserved protein
isogroup20027	23.7201588550542	0.735665982965123	0.477434994588487	1.54087151403556	0.12334805997696	0.805348813840333	23.7201588550542	-0.750131130551963	0.334874009936702	-2.24003986064416	0.0250883352132222	0.33023236834203	23.7201588550542	0.870390923409647	0.331451805796106	2.62599541830547	0.00863959803043771	0.0932324763859845	Putative transcription factor ASH1/LIN-59
isogroup20053	8.74874322569741	0.349583615248253	0.520561342040944	0.671551240969324	0.501869428078701	0.937050768630584	8.74874322569741	-0.0295272391058356	0.341039237123903	-0.0865801816672142	0.931005219473776	0.984577739655296	8.74874322569741	-1.62443102145734	0.36471122754293	-4.45401977998095	8.42773311364083e-06	0.000729722003857433	NA
isogroup20069	19.7482524806191	-1.18517604589251	0.389581035566485	-3.04218105526919	0.00234870574880513	0.391349798075909	19.7482524806191	0.627526369332626	0.269824858588744	2.32568034174003	0.0200356099713955	0.306034531014019	19.7482524806191	0.924103738780825	0.272268513268044	3.39408963485639	0.000688571511907667	0.0182533821263494	NA
isogroup2010	12.7237869509748	-0.393145303840129	0.705624902191022	-0.55715905521387	0.577418761855023	0.948834221473842	12.7237869509748	-0.15000152058498	0.478753439347635	-0.313316852176304	0.754039948058091	0.940673434357356	12.7237869509748	-1.28098475130066	0.480411354569382	-2.6664331288524	0.00766608558023953	0.0865569678207138	E3 ubiquitin-protein ligase mind-bomb [EC:6.3.2.19] E=6e-114
isogroup20107	17.0641736795355	-1.07008804051294	1.0676194154606	-1.0023122706618	0.316192797966737	0.893560357157642	17.0641736795355	0.716030260949084	0.750822812340245	0.95366076946608	0.340255384210861	0.777562185805422	17.0641736795355	4.02065993435792	0.76627371238623	5.24702840429865	1.54572075309791e-07	3.01580423734423e-05	Tyrosine kinase specific for activated (GTP-bound) p21cdc42Hs ; mitogen-activated protein kinase kinase kinase 7 [EC:2.7.11.25] E=3e-23
isogroup20181	9.97750260523252	0.948857924299397	0.811251726549798	1.16962207074101	0.242153091438719	0.870004689668096	9.97750260523252	-0.614679305460907	0.552439342908597	-1.11266388491561	0.265852811811224	0.723607173118931	9.97750260523252	-1.58362242499709	0.563737261234299	-2.80914981835645	0.00496725250075682	0.0652475815471944	Uncharacterized conserved protein
isogroup202	9.58380067728229	-0.563648988954721	0.410014278758625	-1.37470575576355	0.169222686088977	0.835712114429881	9.58380067728229	0.497221700391767	0.286954375858469	1.73275524690728	0.0831391803307831	0.499835813429429	9.58380067728229	0.907216517465426	0.295691005136562	3.06812348602365	0.00215407585174862	0.0384913224145616	Actin and related proteins ; actin, alpha cardiac muscle E=3e-168
isogroup20200	3.80134202777685	-2.09771532779872	1.17454511406337	-1.78598105997105	0.0741023248459245	0.755324211232267	3.80134202777685	1.36179027120599	0.757801937706862	1.79702664171963	0.0723313903665768	0.483829164513556	3.80134202777685	-2.52452769437714	0.787866835810193	-3.20425683584088	0.00135411621065885	0.0283226686903402	NA
isogroup20204	19.1264594516355	-0.418088476398199	0.500239483682326	-0.835776643060234	0.403280568745617	0.918352050304328	19.1264594516355	0.401571704600312	0.338628713799399	1.18587611810793	0.235671225709087	0.699447524868862	19.1264594516355	-0.932856445576265	0.34903762561611	-2.67265296665257	0.00752540561097831	0.0851171102338512	Myosin phosphatase, regulatory subunit ; protein phosphatase 1 regulatory subunit 12B E=7e-91
isogroup20227	2.80988713072175	1.53992512631468	0.756094574257227	2.03668321231834	0.0416817979071612	0.722887570287941	2.80988713072175	-1.00781547350942	0.504879991850212	-1.99614856951673	0.0459177536431665	0.411460189259312	2.80988713072175	-1.43717259592049	0.518347975564513	-2.77260192702657	0.00556101009362203	0.0703541342132484	NA
isogroup20247	19.5600526229403	0.799159301667415	0.357386977139949	2.23611757782229	0.0253440703165755	0.661620668428027	19.5600526229403	-0.649282998387757	0.244024358236005	-2.66073027742505	0.00779713896281127	0.203016965200742	19.5600526229403	-0.69781280390862	0.245272694211557	-2.84504887978574	0.00444046084059245	0.0611263061903945	Predicted mRNA cap-binding protein related to eIF-4E ; translation initiation factor 4E E=2e-16
isogroup20300	3.93792624777102	-0.670256061880055	0.687413746271755	-0.975040236706415	0.329540301438908	0.903195960096561	3.93792624777102	0.0966600336132339	0.498044907518229	0.194078951825636	0.846114062279295	0.964417126759068	3.93792624777102	1.83049245526975	0.471670052323559	3.8808748748247	0.000104081381613977	0.00475944642861664	FOG: Reverse transcriptase ; ubiquitin carboxyl-terminal hydrolase 34 [EC:3.1.2.15] E=4e-12
isogroup20352	5.73812180718304	-1.5167853262677	1.94050883505513	-0.781643092196799	0.434424354495154	0.923545262892384	5.73812180718304	1.16911951100295	1.29010528231647	0.906220234137575	0.364819295242916	0.791795183841109	5.73812180718304	-5.09802258322083	1.32968562798051	-3.83400593038188	0.000126073099654166	0.00550694826041613	Enoyl-CoA hydratase ; 3-hydroxybutyryl-CoA dehydratase [EC:4.2.1.55] E=5e-16
isogroup20431	2.57517979426882	2.52083151009342	0.859062321340515	2.93439887592766	0.00334194431551497	0.426286537878428	2.57517979426882	-1.98521717228308	0.632175384217236	-3.14029495903449	0.00168777808541602	0.0921539429995994	2.57517979426882	0.324011584701081	0.568112726630088	0.570329741815576	0.568454072179437	0.82595456639874	NA
isogroup20450	3.73156901737348	-1.34659227606354	0.679643727213967	-1.98132083346604	0.0475553054828991	0.724560036576927	3.73156901737348	1.04455320329122	0.494377443717932	2.11286582056763	0.0346122540528826	0.372695530773257	3.73156901737348	2.2430909817177	0.501291430320209	4.4746246315938	7.65456675664988e-06	0.00067541819276762	NA
isogroup20462	8.92346572516078	-0.467506100110063	0.718779406842798	-0.650416658656875	0.515423119602184	0.937208350160879	8.92346572516078	0.172082502939705	0.480627359315168	0.35803726026937	0.720315429701073	0.929106691069101	8.92346572516078	-1.5105934456854	0.491392979780129	-3.07410465318677	0.00211135353573199	0.0380954824764071	Spliceosomal protein FBP21 ; WW domain-binding protein 4 E=8e-106
isogroup2051	40.1533361865717	-0.519793766910254	0.569079912074778	-0.913393279012725	0.36103573910668	0.910310095725064	40.1533361865717	0.421179573177561	0.396361211557814	1.0626155155854	0.287956347888656	0.741581351399983	40.1533361865717	1.66485159952053	0.402467590990142	4.13661034277245	3.52473898633501e-05	0.00210520430967511	Trypsin ; trypsin [EC:3.4.21.4] E=5e-163
isogroup20520	2.81429510863352	-2.1119018444733	0.774988826144764	-2.72507392781275	0.00642870907909229	0.499309896499676	2.81429510863352	1.39550635269507	0.546669907242138	2.55274039087899	0.0106879126782413	0.228315658716358	2.81429510863352	1.82478801502407	0.558775693348078	3.26568967968218	0.00109197844617355	0.0246588280908296	Predicted haloacid dehalogenase-like hydrolase ; pyridoxal phosphate phosphatase PHOSPHO2 [EC:3.1.3.74] E=1e-161
isogroup20539	14.7032856045833	-1.39302621087185	0.63351961118533	-2.19886833221384	0.0278872859496252	0.665618229290853	14.7032856045833	1.60758470229086	0.42938946361382	3.74388483769755	0.00018119672805253	0.0273845917153985	14.7032856045833	-0.363766097359412	0.45285888055792	-0.803265902418107	0.421821061594791	0.735259987411146	NA
isogroup2057	7.65820623452078	-0.509754332567435	0.626186582641529	-0.81406141028616	0.4156097714833	0.920201805663273	7.65820623452078	0.311460283089994	0.445583412249328	0.698994339842516	0.484555568130844	0.84286710329113	7.65820623452078	1.77634369345758	0.446443993959613	3.97887241735023	6.92428834517771e-05	0.0035427661312932	FOG: Transposon-encoded proteins with TYA, reverse transcriptase, integrase domains in various combinations ; maltase-glucoamylase [EC:3.2.1.20 3.2.1.3] E=5e-84
isogroup20592	2.68309236015513	-0.645208857001558	1.34533336145295	-0.479590319758917	0.631518730972635	0.959240917474466	2.68309236015513	-0.308921816352208	0.994899032984513	-0.31050569566391	0.756176428875686	0.940736437706507	2.68309236015513	4.30554676059614	0.931880166281476	4.62027942688893	3.83223567709047e-06	0.000400550747591892	NA
isogroup20595	16.4839664967879	1.06894911279901	0.397056528527874	2.69218369677044	0.00709858343989679	0.499309896499676	16.4839664967879	-1.02203861481111	0.27891390756752	-3.66435156900054	0.000247965989974494	0.0323971993865783	16.4839664967879	0.138076592721793	0.269142564357613	0.513023991769392	0.607934538324354	0.847071434723267	NA
isogroup2062	20.3384361205273	0.508080844402826	0.393054347463224	1.29264781748881	0.196132893331086	0.851103338217927	20.3384361205273	-0.0704447074821486	0.266048938166341	-0.264781013476944	0.791178164067901	0.948527271530013	20.3384361205273	-0.83102389579235	0.278221445031463	-2.98691531739537	0.00281807770998487	0.0456680443498242	Sphingolipid fatty acid hydroxylase ; fatty acid desaturase (delta-4 desaturase) [EC:1.14.19.-] E=3e-13
isogroup20650	8.65135294569945	-0.830020134374084	0.581052185397191	-1.42847777744215	0.15315438648587	0.828318249296332	8.65135294569945	0.723954606430089	0.381160898064439	1.89934122336887	0.0575196260842743	0.443692508429724	8.65135294569945	-1.31288121528164	0.404589268526037	-3.24497290811644	0.00117461798268689	0.0256923541713861	NA
isogroup20677	38.2118104222167	-0.555207900591829	0.726977405841136	-0.763720985178949	0.445033532411048	0.926472567900251	38.2118104222167	0.206220013979575	0.498370907166385	0.413788226829073	0.679029206857992	0.916204184781281	38.2118104222167	-1.65113290949983	0.504316778130552	-3.273999559603	0.00106036776571779	0.0242443148683569	Collagens (type IV and type XIII), and related proteins
isogroup2068	5.77822801922377	1.66084888468673	0.568147511004406	2.92327054597243	0.00346375410818013	0.43694063676724	5.77822801922377	-1.39378556480059	0.395658864643545	-3.52269515320041	0.000427182410263651	0.0423516684751983	5.77822801922377	-0.738919415072391	0.375947110365226	-1.96548768350565	0.0493578198055524	0.260929543791419	NA
isogroup2071	62.4537475969946	-1.37465778013733	0.516079006835491	-2.66365762204995	0.00772961898460071	0.506385819760905	62.4537475969946	1.35880351410335	0.354939874310354	3.82826391862425	0.000129050334425695	0.0214590175414908	62.4537475969946	-0.288152609691209	0.362561326419051	-0.794769294721082	0.426747715259255	0.73804506765024	C3H1-type Zn-finger protein ; muscleblind E=2e-84
isogroup20719	2.94532646365669	-0.0359654720690393	0.96845701453257	-0.037136880139588	0.970375866200186	0.998417730984044	2.94532646365669	-0.0606026713790776	0.635756081303864	-0.0953237777211479	0.924057656757032	0.982751611800849	2.94532646365669	-1.77457110663812	0.65952438695259	-2.69068307669066	0.00713058984632939	0.0817726655339639	NA
isogroup20738	29.3637446378738	-0.451127259920098	0.296473010021263	-1.52164697854872	0.128097559592942	0.808746638283621	29.3637446378738	0.152499523343473	0.205741234560368	0.741220026551008	0.45856004262197	0.832447284601164	29.3637446378738	0.634396398286936	0.206306271759296	3.07502235815258	0.00210486773996089	0.0380253452331454	NA
isogroup20763	2.9612927591855	-1.03496965873393	1.04697804546775	-0.98853043119117	0.322892938405478	0.898789898244644	2.9612927591855	0.796976627303358	0.761669520547635	1.0463548898876	0.295397211681408	0.747845570680629	2.9612927591855	3.24857299472166	0.765309140492267	4.24478530680046	2.18802811829451e-05	0.00148918211418621	Uncharacterized conserved protein
isogroup20769	26.9766261080974	-0.732170292464096	1.17590771559944	-0.622642646826125	0.533519379591754	0.940201737941067	26.9766261080974	0.236573556426083	0.817494651574967	0.289388506665219	0.772284089275484	0.944648756864344	26.9766261080974	2.65481923208346	0.827367161349537	3.20875586571883	0.00133310634635016	0.028139075510985	NA
isogroup20781	9.23132655558909	0.983911893389074	0.445035398566963	2.21086209447006	0.0270453882847526	0.661620668428027	9.23132655558909	-1.22057792510302	0.311234447724784	-3.92173146008037	8.79149413365402e-05	0.0180740995662283	9.23132655558909	-0.259189962511441	0.285577293875728	-0.907600037082186	0.364089574723711	0.695081231533002	Uncharacterized conserved protein
isogroup20827	34.5151441733247	-0.367160552954054	0.475341873191013	-0.772413653544283	0.439869469753309	0.924389704241646	34.5151441733247	-0.0101955470331863	0.330344987715687	-0.0308633320084187	0.975378532801247	0.994267786170717	34.5151441733247	0.911673995506911	0.331788008398478	2.74776053513058	0.00600038153795302	0.0734758017111854	NA
isogroup20836	2.56394597115372	0.0630616242829259	1.58596510658559	0.0397623024750466	0.968282630715274	0.998417730984044	2.56394597115372	0.155937117769047	1.01005908875946	0.154384153862292	0.877306847252436	0.972206805858011	2.56394597115372	-4.95679684302938	1.09192013868751	-4.53952323746632	5.63815668702958e-06	0.000557453694603404	NA
isogroup2084	6.39556614794693	-0.566143346645016	0.553270269929381	-1.02326724824249	0.3061815047124	0.88976110487419	6.39556614794693	0.481143806845675	0.388883771472526	1.23724321285972	0.21599680309808	0.68182773190431	6.39556614794693	1.06654780178747	0.397480429133323	2.68327123454355	0.00729058348516805	0.0832161529941217	Polo-like serine/threonine protein kinase ; polo-like kinase 4 [EC:2.7.11.21] E=7e-69
isogroup20841	5.02656965800188	2.13208730974292	1.39854683960463	1.52450189680144	0.127383383391332	0.808746638283621	5.02656965800188	-1.37290202714137	1.04048481055356	-1.31948300755199	0.187007687269652	0.656762503228665	5.02656965800188	4.64237011294727	0.991349670282111	4.68287855648974	2.82874120548043e-06	0.000318407461998424	Beta-spectrin
isogroup20896	18.2828456103163	0.739007974595568	1.33848227379956	0.552123841354837	0.580863508460994	0.949580034596561	18.2828456103163	-0.9098356553213	0.941298357623207	-0.966575207481132	0.333756433468231	0.773442919014322	18.2828456103163	4.23228322113513	0.943286747365976	4.48674089077718	7.23209391231841e-06	0.000653254507524415	myosin X E=6e-08
isogroup20947	11.6077160155667	-0.736530594857169	0.748372757867101	-0.98417611693445	0.325028926552799	0.899933449810238	11.6077160155667	1.02439595021234	0.490040267765075	2.09043219016327	0.0365789937878446	0.377209595558514	11.6077160155667	-3.19974522210705	0.522338331024124	-6.12580971385627	9.02235823877538e-10	5.12334255658721e-07	Electron transfer flavoprotein, alpha subunit
isogroup20978	8.94500295950368	-1.17323448946352	0.518820385299676	-2.26135002152209	0.023737590999816	0.660584245151026	8.94500295950368	1.18925361867979	0.352639242335733	3.37243697213809	0.000745061370586499	0.0585489618125607	8.94500295950368	0.398603992069647	0.378529061817725	1.05303405280303	0.292325385405926	0.629521319300209	FOG: 7 transmembrane receptor ; melanocortin 2 receptor E=6e-06
isogroup21012	16.9039280434385	-2.01196224156635	0.72501347978475	-2.77506873687877	0.00551900419056933	0.499309896499676	16.9039280434385	2.06521830293202	0.49466794320117	4.17495884121229	2.98039933768822e-05	0.0118972384005612	16.9039280434385	-0.0132906059286939	0.515642841694473	-0.0257748287264479	0.979436938943853	0.992898480887789	Synaptic vesicle protein Synapsin
isogroup21014	2.75827725016038	-1.05780707468907	0.952597550248316	-1.11044488243049	0.266807366717022	0.878840201285049	2.75827725016038	0.789841959282609	0.691569768418721	1.1421001833099	0.253412379273696	0.713570165624237	2.75827725016038	2.38848417381648	0.694765111676779	3.43782975522763	0.000586396246856348	0.0162629957201544	NA
isogroup21019	2.8580856731334	-1.55321304739425	2.25557955526551	-0.688609295011728	0.491069170158119	0.93638422730791	2.8580856731334	1.93472224147857	1.47543897903588	1.31128584032856	0.189761210412209	0.660508038049917	2.8580856731334	-5.3764379655948	1.57881327123386	-3.40536658992804	0.000660752893587017	0.0177735240659169	maltase-glucoamylase [EC:3.2.1.20 3.2.1.3] E=6e-11
isogroup21102	15.8304567660966	0.309992237451586	0.697816773171643	0.444231565318561	0.656875173020276	0.960325634107034	15.8304567660966	-0.0871215725734314	0.472932784052093	-0.184215549251995	0.853844361688636	0.96674128322266	15.8304567660966	-1.86386355988401	0.485443483656277	-3.8395068069422	0.000123281711653314	0.00541736122108994	NA
isogroup2111	9.17523767118765	-1.30863912818693	0.422869102456705	-3.09466716907016	0.00197033864688096	0.381598861390631	9.17523767118765	1.04352420067384	0.291468638903678	3.58022806363978	0.000343294448010772	0.0374882661025495	9.17523767118765	0.868930507824292	0.307445317835515	2.82629286385547	0.00470901887468359	0.0628714171471213	NA
isogroup21123	13.8982094025715	-2.40581898386611	0.800417854018309	-3.0057037980703	0.00264966968853269	0.397659769811626	13.8982094025715	2.38512797964429	0.546878944678358	4.36134541812921	1.29265107150841e-05	0.00756614525175304	13.8982094025715	0.466840970269957	0.571982270117072	0.816180841015239	0.414396712944389	0.730234477422356	NA
isogroup21138	3.41021080641848	-0.0486808941782877	0.991318708089133	-0.0491072081874911	0.960833859036998	0.997942715097222	3.41021080641848	-0.44492684910345	0.717850003997202	-0.619804759526314	0.535386334782154	0.866181670683876	3.41021080641848	2.07741260696436	0.681236972245683	3.04947131703115	0.00229244522407024	0.040126017899306	Proteins containing Ca2+-binding EGF-like domains
isogroup21231	3.20484945844105	-0.359985025197895	1.54712575692525	-0.232679873362931	0.81600999903242	0.978114591189112	3.20484945844105	0.237085988482938	1.01570042483113	0.233421176841937	0.815434370555731	0.956351046737784	3.20484945844105	-3.84613176600222	1.05777352415508	-3.63606356008428	0.000276836052345684	0.00971448909825993	NA
isogroup21342	3.38204762420969	-1.2057548783954	1.0907843030388	-1.10540175086523	0.268985545445768	0.878840201285049	3.38204762420969	0.17944666220374	0.773911519378007	0.231869739253863	0.816639188624399	0.956449595577143	3.38204762420969	2.2811141022863	0.753347444278828	3.02797085144424	0.00246201833850529	0.0417459030676106	Synaptic vesicle transporter SVOP and related transporters (major facilitator superfamily) ; MFS transporter, OCT family, solute carrier family 22 (organic cation transporter), member 5 E=2e-85
isogroup21416	10.0226182459839	0.5971091252148	0.420854307229636	1.41880245718619	0.155956616125318	0.829874072944629	10.0226182459839	-0.540016645909083	0.283036354670323	-1.90794093054967	0.0563988513069927	0.440430582608143	10.0226182459839	-0.819097942441141	0.285947633324343	-2.86450331103828	0.00417663788219985	0.0588226584506549	NA
isogroup21418	5.93942705838395	0.380329249447095	0.599544771521137	0.63436338287488	0.525843700661175	0.939410852751356	5.93942705838395	-0.121664760804216	0.392861882655391	-0.309688382038676	0.756797938521384	0.940736437706507	5.93942705838395	-1.49684121267692	0.418121898912569	-3.57991584887047	0.000343704874847159	0.0112481571097743	NA
isogroup21420	27.8823143450576	-0.287103206729013	1.08984110443423	-0.263435839922791	0.792214669597718	0.976308376514678	27.8823143450576	0.00548857879619036	0.749539475472378	0.00732260137830809	0.994157461628677	0.998429999667918	27.8823143450576	-2.16044641139454	0.758182056118776	-2.8495087610674	0.00437867997965085	0.0606754016498399	Molecular chaperones HSP70/HSC70, HSP70 superfamily
isogroup21439	5.94693419950448	-0.823420537212044	0.570815899487771	-1.44253258879255	0.149152184948719	0.824027561348798	5.94693419950448	0.472223137188719	0.399354904549493	1.18246484970913	0.23702130477963	0.699742535977371	5.94693419950448	1.07165989860252	0.40227416601717	2.66400377934481	0.00772166951699999	0.0870319874183348	NA
isogroup21462	3.80308999142478	0.552606336906497	0.692504411058093	0.797982407162082	0.424880699478132	0.920293934540358	3.80308999142478	-0.588974031717554	0.456212763126636	-1.29100735297506	0.196701127832531	0.666279537864218	3.80308999142478	-1.37991587110568	0.462501694379707	-2.9835909530156	0.00284887349777962	0.0460127658863236	NA
isogroup21494	13.97413092457	0.0599408362234225	0.950002350204818	0.063095460985438	0.949690488708134	0.997942715097222	13.97413092457	0.193867115333676	0.646273025767155	0.299977111227174	0.764194614680169	0.94172000725621	13.97413092457	-2.35727107052853	0.662349017215916	-3.55895609302323	0.000372331764110696	0.0118458309578072	NA
isogroup2155	21.9213011563329	1.16322536825482	0.655104174034794	1.77563418820934	0.0757932311580302	0.755324211232267	21.9213011563329	-0.480716742579132	0.459304093144151	-1.04661976619542	0.295274981776494	0.747749496054767	21.9213011563329	1.36738484140702	0.46513485466206	2.93976000229112	0.00328466558617376	0.0498761132801754	Smoothened and related G-protein-coupled receptors ; frizzled 5/8 E=4e-152
isogroup21592	3.24757793829587	-1.07726872958643	1.03717908782331	-1.03865257430831	0.298966345200027	0.885948739803383	3.24757793829587	0.513668296796385	0.650464151971768	0.789695012767868	0.429705904632706	0.821380479455725	3.24757793829587	-3.09668446401282	0.684530804434569	-4.52380585935898	6.07374409275099e-06	0.000578566663312337	Uncharacterized conserved protein
isogroup21618	3.59993024721551	-0.865149228000645	0.653681217624644	-1.32350326837359	0.185668070105631	0.847700739424555	3.59993024721551	0.144249592659601	0.461768879715187	0.312384829286401	0.754748078392426	0.940673434357356	3.59993024721551	1.25323621075152	0.438433420122761	2.85844133506204	0.00425727820602855	0.0593867988453915	NA
isogroup21627	7.61194459134743	0.679557136999803	0.661751272715435	1.02690718555221	0.304464170463656	0.888734132534346	7.61194459134743	-0.395140947575463	0.470998672115749	-0.838942805932914	0.401501405311712	0.808314474576726	7.61194459134743	1.32786190801807	0.46929142260131	2.82950389473912	0.00466202325760727	0.0627016418461095	Mitochondrial ribosomal protein MRP7 (L2) ; large subunit ribosomal protein L27 E=1e-57
isogroup21636	12.1466061504508	1.50654163954981	0.613588282217577	2.45529727866542	0.0140768123896706	0.580432937964043	12.1466061504508	-0.906105441743193	0.413058800581328	-2.19364758835295	0.0282607544439256	0.344503538915389	12.1466061504508	-2.09518513852584	0.426881525018679	-4.90811856623253	9.19542602337355e-07	0.000131918302941201	NA
isogroup21702	4.63294351574251	1.2287390240834	0.807477278143098	1.52170105257828	0.128084003762194	0.808746638283621	4.63294351574251	-1.91453207870571	0.576298326995663	-3.32211979286228	0.000893363305379937	0.0651967686656147	4.63294351574251	0.254900498367942	0.507193793195531	0.502570224217382	0.615266468167765	0.851515621489649	Transcription elongation factor TFIIS/Cofactor of enhancer-binding protein Sp1
isogroup21781	4.73935190058695	-0.392356199611628	0.808692905566924	-0.485173292495465	0.627553425357221	0.958308116801824	4.73935190058695	0.281967212160151	0.534717428105815	0.52732003360914	0.597971364489322	0.891758784877723	4.73935190058695	-1.46607406399388	0.557064680542833	-2.63178427066183	0.00849377768792972	0.0923505416064582	NA
isogroup21799	3.09975177672534	3.71409111114206	2.81392953810196	1.31989485196821	0.186870126626026	0.849238164522684	3.09975177672534	-2.28931028317524	1.87566902133058	-1.22052998537622	0.222264029639649	0.68839691880324	3.09975177672534	-8.37095696561538	1.95100375718166	-4.29058987446941	1.7819914841321e-05	0.00125970441484565	Actin and related proteins ; actin, alpha cardiac muscle E=2e-43
isogroup21800	10.6438237525612	0.666577474033252	0.814472935775607	0.818415744408355	0.413119834567554	0.919815807352078	10.6438237525612	-0.40533112947011	0.553065879155215	-0.732880376003733	0.463631393050254	0.833777816290227	10.6438237525612	-1.67632404427766	0.565837983598653	-2.9625512829953	0.00305100980859471	0.0477774305360851	NA
isogroup21803	5.41004485441824	0.166673643388586	0.73529226992751	0.226676724624098	0.820675127095698	0.978883203031574	5.41004485441824	-0.216825101979134	0.485596592372554	-0.4465128161624	0.655226856975841	0.908120344584911	5.41004485441824	-1.63316599040957	0.501545263536509	-3.2562683951868	0.00112886986058376	0.0251449284650423	26S proteasome non-ATPase regulatory subunit 10 E=2e-11
isogroup2187	15.1472306640519	-4.37670149597888	1.39011571352912	-3.14844401324524	0.00164142162542844	0.381252740395148	15.1472306640519	3.95949849983163	0.958449089306142	4.13115161150402	3.60950413839146e-05	0.0125756842993053	15.1472306640519	1.00711657567156	0.98327278495356	1.02424941591272	0.305717483565949	0.644157321612095	mannosyl-oligosaccharide glucosidase [EC:3.2.1.106] E=9e-07
isogroup21968	60.7280472317386	1.9238041951048	1.57242288644491	1.2234648908312	0.221154157083075	0.859756005093	60.7280472317386	0.549236820948842	1.07017504771158	0.513221479162036	0.60779640270895	0.895387572821913	60.7280472317386	-4.93016712816731	1.11297729944203	-4.42971040886364	9.43597107826159e-06	0.000796766677594571	Molecular chaperone (DnaJ superfamily)
isogroup2198	25.6860116439163	-0.463785730938025	0.526765742809178	-0.880440190481469	0.37862089225736	0.912661769162256	25.6860116439163	0.600589521376374	0.357188629368196	1.68143516337212	0.0926784202777928	0.519717266500209	25.6860116439163	-1.32624469130389	0.368712101948561	-3.59696544890981	0.000321951228892554	0.0108053035146439	U3 small nucleolar RNA-associated protein 25 E=7e-78
isogroup21980	5.56775050349203	-3.47991192752716	1.27397297237649	-2.7315429785262	0.00630385183583355	0.499309896499676	5.56775050349203	2.81786129040025	0.867732072266776	3.24738635399191	0.00116470167450753	0.0742375908849083	5.56775050349203	0.360979203313124	0.897244297929627	0.402319863326048	0.687448638058065	0.887118426958788	NA
isogroup21981	6.1530483882758	0.852931285325574	0.757556045360729	1.12589859265057	0.260208445135784	0.876538078842548	6.1530483882758	-0.683755770697349	0.543615196520103	-1.25779370237319	0.208466373842134	0.674290107964623	6.1530483882758	1.51731696275142	0.530519081983377	2.86006105016778	0.00423559460433451	0.0591407021423921	F-box and leucine-rich repeat protein 9 E=3e-05
isogroup21986	23.9262586381392	0.675876756246669	2.34662422233582	0.288020872627788	0.773330761314355	0.97381117395975	23.9262586381392	-0.506399735833383	1.60738789390841	-0.315045134875352	0.75272738475818	0.940499262067262	23.9262586381392	-6.64338970666072	1.63367608209497	-4.0665281076659	4.77187321571224e-05	0.0026550121964075	Differentiation-related gene 1 protein (NDR1 protein), related proteins
isogroup22043	6.79560463289963	-0.242524785675024	0.561272714299556	-0.432097943648809	0.665670229186933	0.961768500865208	6.79560463289963	0.28272383800258	0.368693925091047	0.766825322475174	0.443185378523141	0.825926112137543	6.79560463289963	-1.06208627017623	0.392428852393823	-2.70644287161223	0.00680082825353446	0.0796180522336784	NA
isogroup22076	5.13348139133072	-1.9166944216231	1.04759199122223	-1.82961920068412	0.0673069005659721	0.744496129434871	5.13348139133072	0.984428054469692	0.689019753531618	1.42873705641085	0.153079822796154	0.613535208703404	5.13348139133072	-2.01036832084603	0.700112392343738	-2.87149369562792	0.00408536930980963	0.0579837139771526	NA
isogroup22102	25.2718553114105	0.293615264116403	0.73411224139628	0.399959634997976	0.689186247469276	0.966563811573832	25.2718553114105	-0.824612304989485	0.51559171226766	-1.59935135761337	0.109742553994312	0.552985255632657	25.2718553114105	2.05603205509981	0.510549445893539	4.02709682996804	5.6469781258341e-05	0.00300480839692111	NA
isogroup22109	18.0642984747949	-0.566256626004434	0.392308454892099	-1.44339643702091	0.148908827223763	0.824027561348798	18.0642984747949	0.61718953380181	0.272137529377203	2.26793245023673	0.0233333241419996	0.324493898716215	18.0642984747949	0.76495294500574	0.282394600571627	2.70880867926409	0.00675252658050126	0.0792792910154452	FOG: Predicted E3 ubiquitin ligase ; E3 ubiquitin-protein ligase RNF115/126 [EC:6.3.2.19] E=4e-50
isogroup22111	13.578268892972	-1.16831213227635	1.04457039898125	-1.11846184174449	0.26336979488492	0.878840201285049	13.578268892972	1.63285486872669	0.727109413985104	2.24567972484006	0.0247245297694863	0.33023236834203	13.578268892972	2.15651160033262	0.753779196052953	2.86093276602068	0.00422396619588803	0.059108029770593	NA
isogroup22143	8.98981803708097	0.794563402885207	0.612697050440094	1.29682916265793	0.194689974155592	0.851103338217927	8.98981803708097	-0.512079266180566	0.437523863405733	-1.17040305457738	0.241838807006214	0.703744584465502	8.98981803708097	1.2107736885892	0.432663591604646	2.79841824475854	0.00513535679776465	0.0667961564637246	Uncharacterized conserved protein
isogroup22190	11.2689971328994	-1.67404606331202	1.28392240038177	-1.30385299206108	0.192283710540813	0.851103338217927	11.2689971328994	1.24881987031353	0.905138494853822	1.37970031924807	0.167678934587654	0.637864600224523	11.2689971328994	4.40722671366136	0.930909064361923	4.73432570632688	2.19784544122454e-06	0.000259363486624505	NA
isogroup22194	7.9442186501478	0.626398417055171	1.26918077712522	0.493545465188974	0.621627223229203	0.958208275309484	7.9442186501478	-0.42223636550753	0.848478806767715	-0.49763925997874	0.618738326753187	0.898984168850602	7.9442186501478	-4.33315408739973	0.875898492035369	-4.94709618386323	7.53287599668634e-07	0.000117264440914374	NA
isogroup22250	11.8405305636667	-0.220752439819968	0.446064858649603	-0.494888659214859	0.620678716393375	0.958004147500021	11.8405305636667	0.180029597361199	0.31260075862204	0.575909022597319	0.564676676724099	0.878659486442337	11.8405305636667	0.835982463444894	0.316276361194772	2.6432024836977	0.00821259057199717	0.0902670297381719	NA
isogroup22273	4.2133552648461	-0.298254607556997	0.665248498351627	-0.448335634422357	0.653910986881103	0.960325634107034	4.2133552648461	0.166724684517634	0.478112416371111	0.348714400230555	0.7273037322871	0.932284302812903	4.2133552648461	1.41914907074042	0.472174014694937	3.00556368324781	0.00265089079063018	0.0437195475101316	NA
isogroup22317	5.73685523926932	-0.754148278839198	0.795543222846082	-0.947966442528676	0.343146538025095	0.908798367938663	5.73685523926932	0.178101272434049	0.520831370153535	0.341955732008898	0.732384206870175	0.93335128432034	5.73685523926932	-1.89131639331926	0.530704273283997	-3.56378587573038	0.000365544179734851	0.0117560614990331	LIM domain binding protein LDB1/NLI/CLIM
isogroup2233	19.0177550199524	-0.439519987342988	0.345506129569445	-1.27210474642143	0.203335904994393	0.851103338217927	19.0177550199524	0.167316708493074	0.239990538880974	0.697180435834	0.485689880936285	0.843718496388695	19.0177550199524	0.632798097511002	0.240674490135483	2.6292695048602	0.00855685173024589	0.0926195648381012	Serine/threonine protein kinase ; novel protein kinase C [EC:2.7.11.13] E=6e-155
isogroup2239	15.3983819021884	0.21064263534226	0.472136609586446	0.446147642579053	0.655490600232536	0.960325634107034	15.3983819021884	-0.00937668550235224	0.3191020794804	-0.029384595417305	0.976557858576511	0.99446692625532	15.3983819021884	-0.963862499527269	0.330429176375205	-2.91700179173281	0.0035341374263962	0.052290225440299	Ankyrin
isogroup22401	6.06133234602427	-4.35119801112476	4.59300680624003	-0.947352833271062	0.343459017125557	0.908798367938663	6.06133234602427	3.26253162580847	3.2000977395963	1.0195099935354	0.307960911200371	0.756539625628467	6.06133234602427	8.97514056508053	3.2511720773104	2.76058613683266	0.00576977407134767	0.0716107752213999	NA
isogroup22405	16.1013284690911	-0.470361336361047	0.690575646452742	-0.681114862328461	0.495798813552494	0.93638422730791	16.1013284690911	0.228094764026579	0.482296026563344	0.472935192213577	0.636259416404536	0.903694845573841	16.1013284690911	1.44092314076046	0.486964984064983	2.95898717138186	0.00308651949992861	0.0480481131758188	NA
isogroup22441	16.800117822797	-1.5909298261116	1.31802884372792	-1.20705235980406	0.227411980115243	0.864043973095777	16.800117822797	0.641961790993383	0.896774045963848	0.715856791220364	0.474079781053952	0.838636463107666	16.800117822797	-3.14741219934178	0.903974497403978	-3.48174888603658	0.000498150606628007	0.0145207924836407	Fibrillins and related proteins containing Ca2+-binding EGF-like domains
isogroup22450	190.180281587285	-0.141780895360139	0.833564662865965	-0.170089858263265	0.864939469234299	0.984851333058149	190.180281587285	0.419317410307572	0.576375088073495	0.727507865943894	0.466914898481607	0.834777956190831	190.180281587285	-1.76715914369564	0.58344252703838	-3.02884870711419	0.00245487587168855	0.0417214850527509	NA
isogroup2251	36.7241091638264	-1.02552213975847	0.485217528612891	-2.11353069352248	0.034555370784124	0.708094965881371	36.7241091638264	1.19466106763649	0.332022861032146	3.59812894787636	0.000320514708934093	0.0359193694288996	36.7241091638264	-0.292209755577006	0.343245586890033	-0.851313947615654	0.394594979086868	0.717547946934029	NA
isogroup22522	27.0208251879809	-2.01534352131027	1.49419185454456	-1.34878497375062	0.177406042501344	0.840413739755436	27.0208251879809	0.778546324889706	1.037985448827	0.75005514361451	0.453221493827575	0.830457683514741	27.0208251879809	3.44301256465141	1.05011766643528	3.27869216441147	0.00104289331983147	0.023919526565978	NA
isogroup22529	2.94188743675877	-0.653302387360233	1.13754511392408	-0.574308991672951	0.565758725596207	0.948538940151136	2.94188743675877	0.770137414984226	0.816376222730011	0.943360908294022	0.345496331250913	0.781156955376175	2.94188743675877	2.45881301623594	0.837351118205488	2.93641814380732	0.0033202643481698	0.0500691709054527	General control of amino-acid synthesis 5-like 1
isogroup22549	3.92163724645091	-2.93444363060686	1.3299572847696	-2.20641945738521	0.0273546439143687	0.661620668428027	3.92163724645091	1.63051665895715	0.840114664112944	1.94082632836646	0.0522793463774016	0.428720099571672	3.92163724645091	-3.82279994906098	0.863161302553698	-4.42883611412034	9.47429794993886e-06	0.000796766677594571	Mucin/alpha-tectorin
isogroup22566	3.58353852552318	-5.17131442705004	2.03924680009204	-2.53589434433176	0.0112160568062844	0.546785869120099	3.58353852552318	3.15316010600358	1.43688076228403	2.19444799371618	0.0282032188260199	0.344503538915389	3.58353852552318	6.22606094738386	1.48265200705441	4.19927327367478	2.67772998600487e-05	0.00171856240724602	NA
isogroup22589	24.2000285970808	-2.13984338122425	0.919605694976621	-2.32691401642381	0.0199698420510493	0.643353724041091	24.2000285970808	2.63767991494556	0.637352098095195	4.13849726521431	3.49588038964397e-05	0.0125756842993053	24.2000285970808	1.74594859029658	0.661368790948544	2.63990169205371	0.00829300794664339	0.0908320249125994	RNA polymerase II, large subunit
isogroup22595	4.25636257193074	-0.573661231598928	0.663167625959504	-0.865032020778949	0.38702121396456	0.91411215733544	4.25636257193074	0.636958988534005	0.473666993003164	1.34474007676898	0.178709187580699	0.648611416540891	4.25636257193074	1.55036088470554	0.488127659588546	3.17613815617902	0.00149249853439461	0.0302613389164877	NA
isogroup22613	2.84279323124336	0.842706309082274	1.31260619318215	0.642010005330924	0.520866686643358	0.937208350160879	2.84279323124336	-1.06713408259216	0.84216318006253	-1.26713457421985	0.205107174853684	0.671865803808437	2.84279323124336	-4.15521213058488	0.867279713333883	-4.79108650496615	1.65880584364718e-06	0.000207633933441268	NA
isogroup22625	53.5796720682039	0.0270356460600009	0.856814519476846	0.0315536740396373	0.974827987736454	0.999115581971669	53.5796720682039	-0.565808578836855	0.595535834497913	-0.950083178980958	0.342069989540009	0.778583007767763	53.5796720682039	2.06363296068041	0.599665199004326	3.44130852366759	0.000578908036811327	0.0161663383638553	Collagens (type IV and type XIII), and related proteins ; tumor necrosis factor ligand superfamily member 10 E=1e-06
isogroup22632	76.9071006197243	0.12282950086146	0.514628598870367	0.2386760104881	0.811356820061113	0.977008737873954	76.9071006197243	0.0512133029335737	0.357412174325987	0.143289195534966	0.886061788495064	0.974166218890561	76.9071006197243	1.17574416482895	0.36225088003711	3.24566268744055	0.00117177590103884	0.0256869461154092	NA
isogroup22661	2.77947197319576	1.33158076065942	0.902930905925986	1.47473162333927	0.140284710612697	0.815903450964348	2.77947197319576	-0.766116428657759	0.589462157200312	-1.29968721367369	0.193708194472792	0.663358766609026	2.77947197319576	-2.19526179410898	0.626368364953175	-3.50474563681564	0.000457043727364189	0.0136488180867759	NA
isogroup227	48.5626723510005	-0.605821384430133	0.308441874374264	-1.96413468715674	0.0495144745491107	0.724560036576927	48.5626723510005	0.712877486144374	0.211331392975681	3.37326828781377	0.000742815370013211	0.0585489618125607	48.5626723510005	0.0335654889293526	0.219188568823187	0.15313521644657	0.878291644682111	0.96218626255289	Myosin class II heavy chain ; 26S proteasome non-ATPase regulatory subunit 10 E=9e-135
isogroup22745	8.88794039281051	0.729376521517715	0.666929842640012	1.09363305536083	0.274115945688159	0.879972129072056	8.88794039281051	-1.0752890136451	0.480097761588252	-2.23972927948641	0.0251085035212875	0.33023236834203	8.88794039281051	1.53388184787215	0.451273298102939	3.39900865909921	0.000676305751407175	0.0180261968312226	NA
isogroup22750	32.0136286889654	-1.45602160196607	1.58197022237709	-0.920384961341581	0.357371624603048	0.910310095725064	32.0136286889654	1.26875740972978	1.08655893798782	1.16768392893566	0.242934281712318	0.70381542859669	32.0136286889654	-4.44479447803751	1.10234049065587	-4.03214298641333	5.52705405125181e-05	0.00295172926759006	netrin receptor unc-5 E=6e-25
isogroup22757	8.16658936210231	-1.27422154375379	1.78918830953841	-0.712178554353803	0.476354215161498	0.933928924763474	8.16658936210231	0.79243745469656	1.24833772631549	0.63479412501252	0.525562695463064	0.862568444307272	8.16658936210231	3.34447914723869	1.27000193882698	2.63344412712298	0.00845237412341587	0.0922323568590189	NA
isogroup22764	3.28221818305551	-0.549096338364931	0.826470505912202	-0.664387094804884	0.506442590424521	0.937050768630584	3.28221818305551	-0.222189083924093	0.596469174803717	-0.372507236433818	0.709515225160319	0.925506889799514	3.28221818305551	1.72163603541676	0.552461671619499	3.1162995079277	0.00183136164832216	0.0345675307110494	NA
isogroup22791	40.3371792240582	-1.76455624633967	0.742902496123179	-2.37521916475981	0.0175385329770892	0.619906649888275	40.3371792240582	1.35114770746215	0.509587728272059	2.6514526007989	0.00801463615196371	0.205466809029584	40.3371792240582	-1.3615811444064	0.517368196447942	-2.63174496181736	0.0084947604047217	0.0923505416064582	NA
isogroup22814	9.08637640542471	-0.238722827889409	0.566483394133194	-0.421411872548694	0.673454351103196	0.962996841806963	9.08637640542471	-0.0573467877669125	0.398711078443385	-0.143830434787017	0.885634369260038	0.974057801588477	9.08637640542471	1.08569411751801	0.394086159739506	2.75496637140382	0.00586981682276569	0.0724224532609868	Predicted haloacid-halidohydrolase and related hydrolases
isogroup22816	15.7329450948196	0.641415813505837	0.388071948966158	1.652827047187	0.0983660677858877	0.798368026617659	15.7329450948196	-0.138081029836065	0.259745678525586	-0.531600874439433	0.595002459015304	0.890708028927974	15.7329450948196	-1.09259527425905	0.275769383788895	-3.96198903318233	7.43279552790541e-05	0.00375048610206344	Protein required for biogenesis of the ribosomal 60S subunit
isogroup2284	23.2419258614433	0.230902172867411	0.56209880491159	0.410785738823495	0.681229651252854	0.96570667789973	23.2419258614433	-0.458659474110509	0.393225549255004	-1.16640303505068	0.243451532008117	0.704038679242047	23.2419258614433	1.20637747258614	0.391915875441879	3.07815413505761	0.00208287152676571	0.0378147134629809	NA
isogroup2286	11.3433559189371	-0.286380324988431	0.437589429610677	-0.654449823532583	0.512822043908621	0.937208350160879	11.3433559189371	0.0539769541927247	0.309022085777834	0.174670215097604	0.86133877284879	0.968493181427413	11.3433559189371	0.959059845340707	0.305429229538396	3.14003950044389	0.00168925055927061	0.0330024077887941	Transforming growth factor beta, bone morphogenetic protein and related proteins ; bone morphogenetic protein 2/4 E=1e-30
isogroup22892	16.275268675253	0.867035131725057	0.443061554798038	1.95691800007401	0.0503571099140874	0.724560036576927	16.275268675253	-0.32689642420798	0.301583095551835	-1.08393483928476	0.278393691070872	0.735447745555794	16.275268675253	-0.83454698823115	0.313347866210771	-2.66332430574075	0.00773728049032967	0.0870920195499954	NA
isogroup22893	13.0613047526049	-4.01417560167323	1.44640432319713	-2.775279040096	0.00551543633767427	0.499309896499676	13.0613047526049	3.84596492541434	0.986867142863374	3.89714558157783	9.73331141317492e-05	0.0182259567800311	13.0613047526049	-1.23436559894942	1.01334781151208	-1.21810654241957	0.223183488010688	0.557250788306168	Calmodulin and related proteins (EF-Hand superfamily)
isogroup2293	3.14222372200711	-0.765332909435452	0.763613817211118	-1.00225125866713	0.316222256828049	0.893560357157642	3.14222372200711	0.633830566631822	0.554381196022129	1.14331180635232	0.252909154836449	0.713342263439043	3.14222372200711	1.94453966511823	0.55731115210977	3.48914544013149	0.000484567421979573	0.0142405868090671	Predicted forkhead transcription factor ; forkhead box protein P E=1e-68
isogroup22953	39.7522576986863	-0.707160959069235	0.59866396412046	-1.18123187873547	0.237510620465781	0.867355355446911	39.7522576986863	-0.0869967702296889	0.417205621567987	-0.208522526380944	0.834820995685011	0.961619600690744	39.7522576986863	1.54993816610529	0.417302421588025	3.71418445214641	0.000203860065774471	0.00774827101942295	NA
isogroup2298	117.814855899499	-0.645330677345992	0.290660498717605	-2.22022146178512	0.0264037381455156	0.661620668428027	117.814855899499	0.692157448402454	0.19971922758803	3.46565254012597	0.000528946376957899	0.0474851063437113	117.814855899499	-0.202687109475087	0.204251990740753	-0.99233847728979	0.321032439548645	0.658305449539703	Cubilin, multiligand receptor mediating cobalamin absorption ; cubilin E=3e-84
isogroup23036	10.9895012537613	-0.2877478795227	0.50472214335593	-0.570111462931754	0.568602100913963	0.948538940151136	10.9895012537613	-0.0606178175292878	0.355192189602143	-0.170662022712794	0.864489526146685	0.969077335278576	10.9895012537613	1.04689876996364	0.349795493800342	2.99288809752704	0.00276351055633032	0.0449815906237837	NA
isogroup23101	3.89320737063704	0.185359463802932	0.679118800383676	0.272941146229807	0.784898456769418	0.976308376514678	3.89320737063704	0.320720303985526	0.435846166623119	0.735856658945577	0.461817935803305	0.833451912424787	3.89320737063704	-1.57909907073981	0.491636599063639	-3.21192334693416	0.0013184954974883	0.0279616588619511	NA
isogroup23125	52.0426417132767	0.591338498719464	0.934367958067143	0.632875403757126	0.526815010981745	0.939410852751356	52.0426417132767	-0.290368100571233	0.642506708752439	-0.451930067991109	0.651319362523706	0.906765647552561	52.0426417132767	-3.37665034033388	0.652584666302807	-5.17427165346094	2.28801735368155e-07	4.18506974205276e-05	C-type lectin ; jagged E=7e-24
isogroup23151	9.60387275994306	-1.17329565175007	0.531278683744071	-2.20843728094175	0.0272138053833419	0.661620668428027	9.60387275994306	0.790545505028713	0.368305681142642	2.14643853056	0.0318380080291825	0.35975719806257	9.60387275994306	0.994581358905056	0.376954890476823	2.63846254295037	0.0083282900325927	0.091150237881024	NA
isogroup23248	3.4299690316486	-0.71491726184528	0.953002158684061	-0.75017381160234	0.453150029217881	0.928053796717319	3.4299690316486	0.391492501713781	0.681052522805031	0.574834522455555	0.565403216422504	0.878666471297055	3.4299690316486	1.82271697422008	0.6779984921191	2.6883790973091	0.00717998312545899	0.0822746226114654	NA
isogroup23250	13.5795968108052	0.937091861484862	0.377500366728031	2.48236013545382	0.013051529341564	0.567918928980133	13.5795968108052	-0.680454683897994	0.255691209676381	-2.6612361244613	0.00778543383245112	0.203016965200742	13.5795968108052	-0.854158757463569	0.259373133221425	-3.29316589908477	0.000990660018598599	0.0232312949553739	Predicted protein carboxyl methylase
isogroup23258	13.9945113876	-1.11100033878033	0.542029265593625	-2.04970544821703	0.0403931830430003	0.722887570287941	13.9945113876	1.28410721642548	0.365221690130807	3.51596646947657	0.000438156316190541	0.0424605389060674	13.9945113876	-0.469756392771131	0.388181369608931	-1.21014667253192	0.226222616652749	0.561165544919424	NA
isogroup23350	22.1488668720948	0.390621179923675	0.349113939282809	1.11889310614791	0.263185744349123	0.878840201285049	22.1488668720948	-0.293286599080533	0.246797321989554	-1.18837026559367	0.234687565739632	0.698572650420675	22.1488668720948	0.880698320206595	0.245389998864329	3.58897397727083	0.000331981973780055	0.0109907063853474	mediator of RNA polymerase II transcription subunit 29 E=2e-75
isogroup23402	2.85968170882813	-1.23971932027505	1.17136407032616	-1.05835525579153	0.289893510358338	0.8836415270564	2.85968170882813	1.00532542177679	0.829790356291047	1.21154146243677	0.225687953950848	0.691069725098231	2.85968170882813	2.36148841449864	0.8508650875772	2.7753970035636	0.00551343596587386	0.0701063803456888	NA
isogroup23409	15.9089121135194	-0.271477260528843	0.663625368039047	-0.409082102046571	0.682479410441643	0.965927189572741	15.9089121135194	-0.117680161536413	0.464796097683828	-0.253186638448208	0.800123991187656	0.951651513273357	15.9089121135194	1.42695432662358	0.464018111077155	3.07521256726618	0.00210352574266948	0.0380253452331454	NA
isogroup23414	3.97726768378617	3.67266898673988	1.61874601495653	2.2688358475054	0.0232783101328434	0.658861725674851	3.97726768378617	-1.2573745255132	1.07557827350826	-1.169021870823	0.242394819773876	0.703763328664778	3.97726768378617	-4.76449861619407	1.1811446846956	-4.03379761847039	5.48825911281074e-05	0.00294174709149302	jagged E=6e-25
isogroup2343	4.61459202612264	0.836941321439627	0.679249389397518	1.23215616311702	0.217890754995911	0.855970420248536	4.61459202612264	-0.551539623474058	0.43566536714081	-1.2659707772819	0.205523544734736	0.671865803808437	4.61459202612264	-2.24055533210322	0.463916176666904	-4.82965553863831	1.36769444064148e-06	0.000185309932869508	Vesicle coat complex AP-3, beta subunit ; AP-3 complex subunit beta E=4e-51
isogroup23457	7.83733083057367	0.0618340750798308	0.814060036928654	0.0759576349099791	0.939452803224333	0.997942715097222	7.83733083057367	-0.368155654974649	0.545543020054885	-0.674842572337576	0.49977578946217	0.850481955480853	7.83733083057367	-1.97191405748595	0.551872177227184	-3.57313548110651	0.000352732144343478	0.0114700654848403	NA
isogroup23460	33.2804689643392	-0.642278464522292	0.596762175732216	-1.0762720739367	0.281805594229408	0.882100036876059	33.2804689643392	0.41192134351653	0.416242644881156	0.989618311776153	0.322360716107683	0.767997052106747	33.2804689643392	1.79100635149459	0.421901129205744	4.24508546555985	2.1851011937933e-05	0.00148918211418621	Lysophospholipase
isogroup2347	16.8395254853632	0.084861049162676	0.432659586406039	0.196138146082903	0.844502039824915	0.983298282608911	16.8395254853632	0.0626224292717049	0.291055832483232	0.215156070701015	0.829645639309885	0.960694073353544	16.8395254853632	-0.987136673127437	0.302443768329455	-3.26386844926538	0.00109902181383754	0.0247415172336688	NA
isogroup23470	18.4232075340398	-0.851384504655799	0.366107356992609	-2.32550504215349	0.0200449706183011	0.643353724041091	18.4232075340398	0.921951195185171	0.247093194747958	3.73118812974832	0.000190578834416657	0.027449268133641	18.4232075340398	-0.0659497867363724	0.263968867758896	-0.249839260577538	0.802711656750811	0.933809195561739	NA
isogroup23471	40.0851842251643	-0.622648225860363	0.383597584454035	-1.62318077874907	0.104550765511582	0.801005663952287	40.0851842251643	0.534125080923733	0.266720687196537	2.00256338020814	0.0452241737778177	0.408924640987011	40.0851842251643	0.993488974122081	0.27204958578958	3.65186725514997	0.000260340454806377	0.00933716145877872	NA
isogroup23473	32.0446450339993	-0.123108882320627	0.533675316377271	-0.23068123734169	0.817562450864805	0.978555749351908	32.0446450339993	0.12598623479729	0.362711507662373	0.347345568408499	0.728331720638057	0.932344937493164	32.0446450339993	-1.71279230114445	0.370352462205404	-4.62476282983238	3.75027268605336e-06	0.000394803886438985	NA
isogroup23499	7.40427717801215	0.091567957321914	0.492535852333507	0.185911252730311	0.852514357639566	0.983594717563547	7.40427717801215	-0.0515782058356694	0.326107123548838	-0.158163382861353	0.874328056763988	0.971545037936884	7.40427717801215	-0.902754415547879	0.341129546251606	-2.64636829458928	0.00813611810395907	0.0896504640174948	NA
isogroup23502	2.55206670644782	-1.52112077931523	0.852239042183164	-1.78485225860882	0.0742852842051067	0.755324211232267	2.55206670644782	0.218787296321256	0.60099045398641	0.364044544917519	0.715824746216705	0.92765206117729	2.55206670644782	1.56493646329605	0.549014249739734	2.8504478053856	0.00436577151233726	0.0605538716019252	NA
isogroup23551	5.11713473925334	-6.31236517083968	1.73670207478996	-3.63468510947861	0.000278320364895129	0.239568347030025	5.11713473925334	6.51338021983499	1.19007348901111	5.47309076286312	4.42253454817156e-08	0.000115348732823796	5.11713473925334	1.89370935917339	1.2963698831997	1.46077858157222	0.144076215555541	0.449322095575446	Calmodulin and related proteins (EF-Hand superfamily) ; calmodulin E=6e-05
isogroup23566	61.6841648081964	-1.56409757280205	0.792349389271276	-1.9739998465078	0.0483817603979577	0.724560036576927	61.6841648081964	1.69856847786168	0.547883499003114	3.10023660313234	0.00193366111399736	0.0985897668331825	61.6841648081964	0.877084320568906	0.558230114391699	1.57118775565281	0.116139043344418	0.403627018442326	NA
isogroup23593	4.12401564034501	-1.52464241547818	2.24849715412048	-0.678071756810633	0.497726197185029	0.93638422730791	4.12401564034501	1.35208774419095	1.50175451953281	0.900338721545234	0.367940020555866	0.793077265531715	4.12401564034501	-5.18427676489717	1.55206275274048	-3.34024945559919	0.000837031679307024	0.0204478874178626	NA
isogroup23605	5.63986270315461	-0.0701513092666976	0.901508440534295	-0.0778154769412044	0.937974834961779	0.997409223384081	5.63986270315461	0.211758586716842	0.590226619312244	0.358775053154315	0.719763376576116	0.929060528317802	5.63986270315461	-2.75393756042411	0.62219597609863	-4.42615778020968	9.59263715065189e-06	0.000802108911002795	Protein kinase essential for the initiation of DNA replication
isogroup237	32.7757415099517	-0.237413097350346	0.338249246499656	-0.701888030223853	0.482748994230362	0.935026406405283	32.7757415099517	-0.266096821991819	0.235517018833273	-1.1298411609914	0.258543160655025	0.715684990475219	32.7757415099517	0.647184391698648	0.231596535448613	2.79444763905912	0.00519884591184085	0.0674421207694744	T-type voltage-gated Ca2+ channel, pore-forming alpha1I subunit ; voltage-dependent calcium channel T type alpha-1G E=8e-103
isogroup23716	22.9573695687536	0.695023845310293	0.394254834993922	1.76287970018429	0.0779207814728321	0.756110606957528	22.9573695687536	-0.239505543857864	0.268406003033706	-0.892325585682924	0.372218444200745	0.797687114240785	22.9573695687536	-0.735779299513811	0.277996011383183	-2.64672610176277	0.00812751522540325	0.0896309303310358	Ubiquitin-protein ligase ; ubiquitin-conjugating enzyme E2 C [EC:6.3.2.19] E=4e-102
isogroup23736	9.17464603373797	0.163476398968736	0.766466378735714	0.213285805488808	0.83110404442053	0.981561378692948	9.17464603373797	-0.930892696571099	0.518903718692224	-1.79396034955617	0.0728194977445127	0.483829164513556	9.17464603373797	-1.37767322436241	0.509251103637178	-2.70529256495033	0.00682442556512301	0.0796981798040264	NA
isogroup23925	13.6153137969641	0.1844504360772	0.38165424737736	0.48329197786924	0.628888435265438	0.958596299295745	13.6153137969641	-0.206491184881687	0.254998514554251	-0.80977406963583	0.418070038343495	0.816771544870543	13.6153137969641	-0.828637232411185	0.261808117312704	-3.16505554112159	0.0015505335029798	0.0308273868873689	NA
isogroup23958	56.6611317682123	-0.350090464709179	0.629037695412293	-0.556549261296205	0.577835428471044	0.948950437812732	56.6611317682123	0.362630551712729	0.432992323622202	0.83749880062339	0.402312250836019	0.809047742076759	56.6611317682123	-1.19296491451103	0.439381461914679	-2.71510069931599	0.00662556208778369	0.0786308597165764	NA
isogroup23965	30.4062646424072	0.745235520957809	0.307573266537227	2.42295284420504	0.0153949249035174	0.603274330912573	30.4062646424072	-0.293741777305873	0.207408398897667	-1.41624822749247	0.156702840138652	0.618068102358193	30.4062646424072	-1.09787538624395	0.216516410833809	-5.07063359315819	3.96493478200018e-07	6.74038596204219e-05	NA
isogroup23975	32.1525435018757	0.126374786145702	0.365810844874464	0.345464843146109	0.729744936293825	0.971346243664659	32.1525435018757	-0.195239153430056	0.257000881242813	-0.759682816984566	0.447444202227383	0.829001140946226	32.1525435018757	1.15222236758482	0.256781480653962	4.48717082186136	7.21752044494965e-06	0.000653254507524415	NA
isogroup23999	2.55845601194833	-1.01100086340407	1.00239610226494	-1.00858419253595	0.313174091495856	0.893055343880093	2.55845601194833	0.437162784515763	0.727728620608656	0.600722263953465	0.548024987587778	0.872321292654407	2.55845601194833	2.42588778415625	0.708747167495639	3.42278303944146	0.000619835292579629	0.0169217347692495	5 nucleotidase
isogroup24061	4.79007113783058	1.1616954867134	0.774361921282454	1.50019707166059	0.133563361587156	0.810731140467944	4.79007113783058	-0.70013615963592	0.514001288129934	-1.36212919267808	0.173157116867071	0.640983579842107	4.79007113783058	-1.89341316205418	0.536558015141304	-3.52881349010423	0.000417427211990007	0.012953955449897	Fibrillins and related proteins containing Ca2+-binding EGF-like domains
isogroup2407	8.18273450102085	-0.657455520684541	0.446767824718423	-1.47158207084162	0.141133770090738	0.817497777852377	8.18273450102085	0.502756621278646	0.311719560052546	1.61284913014088	0.106777289259226	0.545072738337814	8.18273450102085	0.848986804921147	0.319793539188871	2.6547966136981	0.00793562387839876	0.0884711800710977	transducin (beta)-like 1 E=5e-28
isogroup24076	3.20221201825089	-0.560683574706576	0.925487130080653	-0.605825361026592	0.544630727025099	0.941832328194647	3.20221201825089	0.111311278547216	0.661597284726913	0.168246274760879	0.866389537776307	0.9698008693736	3.20221201825089	1.78602167669573	0.646843320959807	2.76113491292695	0.00576008766178539	0.0715512417274242	Transcription factor BarH and related HOX domain proteins ; homeobox protein HLX1 E=1e-46
isogroup24089	4.43738603534876	-1.24090262383351	0.772918831771052	-1.60547598638544	0.108389093752217	0.801005663952287	4.43738603534876	0.63755673372183	0.541259471481567	1.1779133064899	0.238831169678422	0.702111030688651	4.43738603534876	1.44300332609776	0.542485640974848	2.65998437028616	0.0078144277708282	0.0874541544041618	NA
isogroup2414	6.53224762226026	-1.46138746166181	0.623205951333336	-2.3449510688003	0.0190295767956948	0.638593007453606	6.53224762226026	1.17902154652439	0.401114907041555	2.93936108039545	0.00328889670415973	0.129210472734366	6.53224762226026	-1.30929115253823	0.434092435899516	-3.01615749149176	0.00256000255198966	0.0429101000495587	G protein-coupled receptor ; G protein-coupled receptor 103 E=2e-21
isogroup24190	75.4850689417134	-1.87008376900096	0.839169439686826	-2.22849365165021	0.0258476142059058	0.661620668428027	75.4850689417134	0.407137973334498	0.581611875129301	0.700016610293566	0.483916931247452	0.84286710329113	75.4850689417134	2.02255621902232	0.586550573995767	3.44822136178987	0.000564291360534162	0.0158704268336496	NA
isogroup24353	15.0435054520957	-0.693494918697559	0.669692770809288	-1.03554189163414	0.300415913160861	0.886078202052882	15.0435054520957	0.364892864131975	0.466281903168269	0.78255849444857	0.43388642290489	0.823565060195064	15.0435054520957	1.27051954865011	0.471507200872053	2.69459203655912	0.00704748602210796	0.0812014668988234	Protein kinase essential for the initiation of DNA replication
isogroup24362	12.3560638341754	0.304667951722494	0.448160696407843	0.679818543135328	0.496619363908165	0.93638422730791	12.3560638341754	0.00497533142065714	0.316910394707971	0.0156994895205058	0.987474134251195	0.996875405760451	12.3560638341754	0.906591800207386	0.322644353108834	2.80987964448141	0.00495600294535409	0.0652168984706533	NA
isogroup24409	3.16815394693912	2.2846604845313	1.01296162132373	2.25542650031076	0.0241065709192796	0.660584245151026	3.16815394693912	-2.39580947607296	0.741131163787326	-3.23263896208318	0.00122652465983535	0.0758700490800588	3.16815394693912	0.498878498413511	0.643438237982064	0.775332376854199	0.438143282491956	0.745679303640938	NA
isogroup24416	2.94509601265594	-0.0331008659041643	0.846405329665693	-0.0391075820815522	0.968804615968271	0.998417730984044	2.94509601265594	0.115793635266122	0.61787130622877	0.187407368004963	0.851341246116654	0.966085804918573	2.94509601265594	1.73461769373644	0.61079997412625	2.83991121024164	0.00451260922480297	0.0617130941930298	NA
isogroup24437	11.5841686979172	-0.0393449177774944	0.506154921035398	-0.0777329551533547	0.938040478986956	0.997409223384081	11.5841686979172	-0.222355199852407	0.338246139745943	-0.657376903161165	0.510938599023025	0.8560070635107	11.5841686979172	-1.15065738039021	0.342800543519845	-3.35663814466385	0.000788962958427035	0.0199017546002505	Exon-exon junction complex, Magoh component
isogroup24469	5.24842485895559	0.833127645436073	0.921464929765521	0.904133861771683	0.365924424959114	0.910310095725064	5.24842485895559	-1.58354578762773	0.674470137103699	-2.3478367692123	0.0188827944386009	0.298071122998973	5.24842485895559	2.15199793978508	0.604677268048115	3.55891986270905	0.000372383123118385	0.0118458309578072	Defense-related protein containing SCP domain ; pathogenesis-related protein 1 E=1e-29
isogroup24502	10.308359615504	-1.11275781842067	0.595062633271925	-1.86998436164984	0.0614859895355634	0.734715130432232	10.308359615504	0.772513064239112	0.415350812323526	1.85990502803539	0.0628989638566253	0.461353653189974	10.308359615504	1.40978266258695	0.423942691349071	3.32540857845842	0.000882890492493061	0.0212140173672429	NA
isogroup24513	5.64408819837127	-1.32853650155558	0.883110919092994	-1.50438237466259	0.132482939850542	0.808746638283621	5.64408819837127	0.675859180706941	0.624401573841479	1.08241107809655	0.279069907954405	0.735581003554515	5.64408819837127	2.1554707958841	0.626481208835295	3.4405992797316	0.000580427453526988	0.016175579634986	NA
isogroup24515	3.45139416522305	0.39184899924927	1.12341625962655	0.348801253223386	0.727238522498596	0.971075725654912	3.45139416522305	-0.353658856279909	0.738202665683871	-0.479080979682293	0.631881020331677	0.90214391581056	3.45139416522305	-2.75895966354702	0.766394034533892	-3.59992319776467	0.000318311184181915	0.01073236764547	NA
isogroup2453	6.92826590253524	-1.19495215397231	0.739271746733646	-1.61639094047894	0.106009815853426	0.801005663952287	6.92826590253524	0.851879326877161	0.486484095411541	1.75109388962966	0.0799297385895088	0.492053792503274	6.92826590253524	-1.52421794282029	0.507438170899611	-3.00375105821875	0.00266673427214025	0.0437195475101316	Cl- channel CLC-7 and related proteins (CLC superfamily) ; chloride channel 7 E=2e-158
isogroup2456	16.8459521874602	0.574867956768948	0.37119662411871	1.54868853706251	0.121456610775711	0.805348813840333	16.8459521874602	-0.269447942490668	0.251373116835971	-1.0719043702135	0.283762987105058	0.738975581119117	16.8459521874602	-0.722778510460538	0.260428888561462	-2.77533922773686	0.00551441562071262	0.0701063803456888	Tumor necrosis factor-alpha-converting enzyme (TACE/ADAM17) and related metalloproteases ; disintegrin and metalloproteinase domain-containing protein 10 [EC:3.4.24.81] E=9e-54
isogroup2459	9.50721122382741	-0.481366827314388	0.499731213969831	-0.963251471707045	0.335421340229529	0.906746807976852	9.50721122382741	0.17170556916024	0.352042372361757	0.487741200038829	0.62573316509295	0.90032892287757	9.50721122382741	1.00659198679077	0.349059571175424	2.88372550106897	0.00393001158250091	0.0566707229532504	arylesterase / paraoxonase [EC:3.1.1.2 3.1.8.1] E=3e-110
isogroup24594	3.99498294541466	-0.0451899061583456	1.25088006320385	-0.0361264900510138	0.971181500104474	0.998567393742574	3.99498294541466	0.309159605754687	0.903880357518624	0.342035982066705	0.732323813728724	0.93335128432034	3.99498294541466	3.47087285292886	0.913220464609374	3.80069543712373	0.000144290562491287	0.00605993692283399	NA
isogroup24609	5.92577666691813	-1.03699127702546	0.591908169309277	-1.75194621529818	0.0797830567100136	0.760300431123572	5.92577666691813	0.701141410984325	0.414076066365799	1.6932671746474	0.090404623288541	0.513954437963287	5.92577666691813	1.14013440772052	0.421860120096444	2.70263614266234	0.00687920059230178	0.0800479016741539	NA
isogroup2463	3.35136332259642	0.566431165537089	0.897123704129259	0.631385797666402	0.527788299963642	0.939410852751356	3.35136332259642	-0.321499652258353	0.652401819091613	-0.492793923698743	0.622158204565997	0.900086006994402	3.35136332259642	1.89723996008762	0.640894777160578	2.96029867569393	0.00307340922624844	0.0479970087595448	hypothetical protein E=2e-82
isogroup24649	3.80738733120438	-0.0281625347922215	0.831675623649104	-0.0338624025899113	0.972986874369285	0.999115581971669	3.80738733120438	0.0888274266744072	0.539340697430214	0.164696317369784	0.869183015712209	0.96983389766543	3.80738733120438	-1.95828757434935	0.572440751963759	-3.42094368304744	0.000624042532067553	0.0170048684762467	NA
isogroup24734	4.52967041613533	-1.05403824758263	0.729013382643315	-1.44584211027898	0.148221491935234	0.824027561348798	4.52967041613533	0.429240685304461	0.523970715159985	0.819207396301528	0.412668095733873	0.813274169122954	4.52967041613533	2.03050395262805	0.510431265653784	3.97801641329177	6.94925757901449e-05	0.00354315282765572	Projectin/twitchin and related proteins
isogroup24742	7.58844831838906	-0.14433424494699	0.686478593777593	-0.210253089106158	0.833470146350456	0.982088835362317	7.58844831838906	-0.16744127657794	0.496552905786809	-0.337207323986196	0.735960616562284	0.934012772185384	7.58844831838906	2.52075629090996	0.483342376401303	5.21526026680735	1.8355931879993e-07	3.53424146315708e-05	LRR-containing protein ; nucleotide-binding oligomerization domain-containing protein 2 E=9e-16
isogroup24743	3.05646506396067	-1.23827003973685	0.749708112212263	-1.65166952253313	0.0986019389241264	0.798368026617659	3.05646506396067	0.522712009461291	0.530149218103763	0.985971480503031	0.324147108033417	0.768510147740276	3.05646506396067	1.48178254048665	0.516178522981782	2.87067840778596	0.00409591990760111	0.058077127914658	NA
isogroup24757	8.84819238576838	-0.0839772187242501	0.839294866856643	-0.100056871595992	0.92029917492454	0.994468211842765	8.84819238576838	-0.242674441066877	0.591934076096954	-0.409968695613883	0.681828911441573	0.916734495475943	8.84819238576838	1.89196011689904	0.58835249924234	3.21569147634359	0.00130130650673919	0.0276371815865234	Predicted membrane protein
isogroup24785	6.75417034537382	-1.01597276773871	0.615734506074662	-1.65001759315974	0.0989393377932166	0.798368026617659	6.75417034537382	0.301787140417126	0.401485198274706	0.751676878036823	0.452245398549122	0.830318977331996	6.75417034537382	-1.19473191566574	0.407254081579878	-2.93362784979581	0.00335025642890591	0.0503846889251595	NA
isogroup24802	19.0686546697233	-0.634407952616414	0.505736100048117	-1.25442489186763	0.209687609711623	0.852558708783046	19.0686546697233	0.122895938854911	0.339513905591033	0.361976157179692	0.717369847816058	0.928797821898105	19.0686546697233	-1.34120734470827	0.343361635540585	-3.90610716481673	9.37949278273062e-05	0.0044561726587564	NA
isogroup2481	5.64545903696086	0.16080887209986	0.693529607929858	0.231870233456744	0.81663880476631	0.978148752288018	5.64545903696086	-0.364592052763746	0.460233921834828	-0.792188570782042	0.428250731764599	0.82062598621171	5.64545903696086	-1.40390158428528	0.467201449267557	-3.00491701488985	0.00265653317980437	0.0437195475101316	Nuclear transport receptor Karyopherin-beta2/Transportin (importin beta superfamily)
isogroup24827	3.94374691227765	-0.191900621348107	1.36876995321923	-0.14019932341207	0.888502506464702	0.987469734144234	3.94374691227765	-0.111306315777957	1.0263176466083	-0.10845211143528	0.913637065914944	0.981048902911428	3.94374691227765	5.82869158558296	0.975854663600662	5.9729094946132	2.3305920902417e-09	1.00304570754432e-06	NA
isogroup24836	48.755189985495	0.0280836662756246	0.507167834221797	0.0553735161826981	0.955840894481202	0.997942715097222	48.755189985495	0.0661598310605153	0.347963541036904	0.190134376904443	0.849203832527846	0.965186101466901	48.755189985495	-1.11759099894835	0.353838006524346	-3.15848206902967	0.00158593065288101	0.0314031437667225	V-SNARE ; vesicle transport through interaction with t-SNAREs 1 E=3e-44
isogroup24868	11.5085215641579	-1.29491837670318	0.710889641885631	-1.82154627161035	0.068523859650425	0.744879351421386	11.5085215641579	0.62836282749911	0.500151534079577	1.25634489686306	0.208990950617789	0.674447538307969	11.5085215641579	2.34064745422629	0.503943180805019	4.64466539756971	3.40628065264402e-06	0.000363825582409781	NA
isogroup24962	44.4613668228309	0.851213910620921	0.630654212353404	1.34973158657651	0.177102096550747	0.840261800572687	44.4613668228309	-0.774928310022891	0.439637885863257	-1.76265134316454	0.0779593118824639	0.491316490741957	44.4613668228309	1.29373662337938	0.441419728436919	2.93085365251015	0.00338031987115522	0.0507325340252455	NA
isogroup24979	3.14204580010308	2.32589910466105	1.61700974932426	1.43839522651798	0.150321946273927	0.825181556434288	3.14204580010308	-2.16444485016453	1.10059844040504	-1.966607229943	0.0492285093155626	0.417283969675512	3.14204580010308	-2.99740740679583	1.10159083255249	-2.72098071100552	0.00650885593733298	0.0776235443610379	NA
isogroup24983	10.3119625217709	-0.413053133630097	0.586952483844518	-0.703724994780862	0.481604051531275	0.93466288638995	10.3119625217709	0.0475619745161343	0.412894654674248	0.115191548201703	0.90829329764129	0.980310947365761	10.3119625217709	1.34804131508038	0.410236083281858	3.28601351762173	0.00101616133333409	0.0235276721371484	centromere protein S E=7e-66
isogroup24988	6.90566720456397	-8.43275584889048	2.43777127618831	-3.45920715830071	0.00054176804550126	0.280151298690388	6.90566720456397	7.27261142103508	1.67966706928564	4.32979341800641	1.49249286016025e-05	0.00787962641821863	6.90566720456397	2.32319657033521	1.73364803533646	1.34006241346694	0.180225054528282	0.503673266408013	NA
isogroup2500	22.6072181703437	-0.581787621746282	0.382251067940595	-1.52200391454942	0.128008099842765	0.808746638283621	22.6072181703437	0.530552221342722	0.266838099884127	1.98829260728925	0.046779337929114	0.413486537258884	22.6072181703437	1.06779101360291	0.273475900087007	3.90451594916844	9.44141659035442e-05	0.00447107601833839	NA
isogroup25009	21.5936556959874	0.425554890737484	0.720122301155534	0.590948079311839	0.554555209941624	0.944676950069	21.5936556959874	-0.128157472010735	0.491721508783939	-0.260630193557482	0.79437770310216	0.949529904364729	21.5936556959874	-1.9245188230814	0.502434978619871	-3.83038384064705	0.000127943520994912	0.00557201649618617	NA
isogroup25067	31.4825140211467	0.45503728284845	0.462324616420882	0.984237625872383	0.324998689757776	0.899933449810238	31.4825140211467	-0.432882627914113	0.316755162583801	-1.36661585681209	0.171745744349173	0.640536593834032	31.4825140211467	-0.918574221462233	0.320265107834878	-2.86816827369103	0.0041285588734875	0.0583139015402921	NA
isogroup25082	3.07114987943153	-1.253988186607	0.895144007654088	-1.40087871435718	0.161250344942151	0.834489950544777	3.07114987943153	0.355167990563328	0.641068313133077	0.554025184660157	0.579561610104544	0.884606763394157	3.07114987943153	2.06505510672098	0.614512675002205	3.36047601738006	0.000778082856224431	0.0198051007881492	NA
isogroup25096	3.42369271351906	0.63648650319957	0.82839481359175	0.768337141609923	0.442286914140929	0.925449437881234	3.42369271351906	-0.226117759304681	0.546374128513644	-0.413851512186002	0.67898285602891	0.916204184781281	3.42369271351906	-1.61306532546898	0.580944109183693	-2.77662738974247	0.00549261062454975	0.0699507147685261	NA
isogroup25132	5.21181894377201	-1.36911873747645	0.840998224172243	-1.62796864264965	0.103531534932579	0.801005663952287	5.21181894377201	1.24302934028169	0.602215057214994	2.06409541805581	0.0390086703224183	0.386206950492522	5.21181894377201	2.49185186904386	0.623474485157004	3.99671827535389	6.42266605386334e-05	0.00332094955357534	NA
isogroup2520	30.7930304584042	-1.10478329777655	0.359309605685788	-3.07473911160245	0.00210686760686215	0.382191091550527	30.7930304584042	0.935534646834647	0.243929496895961	3.83526657800497	0.00012542817848737	0.0214590175414908	30.7930304584042	-0.0664392010196751	0.253425739192717	-0.262164376954432	0.793194716172884	0.930819307565076	arachidonate 5-lipoxygenase [EC:1.13.11.34] E=2e-115
isogroup25220	7.88094697394729	0.505659517973784	0.632282904052991	0.799736185704944	0.423863662841264	0.920293934540358	7.88094697394729	-0.362054925540545	0.424909409287552	-0.852075566289776	0.394172152276278	0.806065651234159	7.88094697394729	-1.14342821529147	0.436781666029338	-2.61784846805972	0.0088486089481495	0.0948583844236422	arachidonate 5-lipoxygenase [EC:1.13.11.34] E=4e-113
isogroup2523	19.320980409093	-0.648171043685969	0.399325503474013	-1.62316465651974	0.104554210990231	0.801005663952287	19.320980409093	0.286658953081936	0.281025164378764	1.02004727482547	0.307706040542749	0.756539625628467	19.320980409093	1.36392598683864	0.280865807104204	4.85614821149308	1.1969112860764e-06	0.000165230215558075	Rb (Retinoblastoma tumor suppressor)-related protein ; retinoblastoma-like E=2e-19
isogroup25248	3.24532557193617	-1.9183119412253	1.56368611180058	-1.22678837315781	0.219902141934041	0.85911790821004	3.24532557193617	1.32910330168791	1.02979883256593	1.29064362830574	0.196827280220665	0.666351415451896	3.24532557193617	-2.94049485807319	1.06275013973622	-2.76687317943147	0.00565967673696485	0.0707711587408759	NA
isogroup25283	8.50622337277749	-2.26135862892908	1.90128090071855	-1.18938691703811	0.234287446692422	0.865480394612679	8.50622337277749	0.826992357641391	1.34283330670639	0.615856304361245	0.53798936274261	0.86698952596742	8.50622337277749	6.90899296971297	1.36633490420917	5.05658821159361	4.26823488820104e-07	7.09739558170975e-05	NA
isogroup25311	10.8927711842247	-1.62765666179293	0.795961346579906	-2.04489410043172	0.0408652996818926	0.722887570287941	10.8927711842247	1.09878212565085	0.522462534588075	2.1030830976563	0.0354585061980201	0.374114444632438	10.8927711842247	-2.80035082688475	0.539106403838891	-5.1944306484655	2.05347302854667e-07	3.85236805470813e-05	NA
isogroup2532	23.9185094455525	1.68774839165722	0.431088377000819	3.9150867471753	9.03717098342872e-05	0.161059870475901	23.9185094455525	-1.10853291196044	0.298597710118444	-3.71246287026354	0.000205252178816174	0.0283682089807522	23.9185094455525	-0.515520991904996	0.300104212947024	-1.71780658072934	0.0858319008074546	0.347051175605273	GTP-binding protein DRG2 (ODN superfamily)
isogroup25326	51.2290161802232	1.05957026553093	0.845648934350747	1.25296706764542	0.210217691990444	0.853488087295826	51.2290161802232	-1.54306107849258	0.591891576806714	-2.60699955694162	0.00913394784852196	0.214943042458548	51.2290161802232	2.53824523667141	0.587654591036154	4.31928087585594	1.56538449536352e-05	0.0011707431151778	NA
isogroup25364	14.8601867894849	-0.594653237181374	0.42123824124058	-1.41167913774892	0.158044458842578	0.832987947429202	14.8601867894849	0.731050421713431	0.294760640127764	2.48014938967617	0.0131327347858372	0.253859059605226	14.8601867894849	1.02377913267318	0.307620469725877	3.32805919445308	0.000874532821812458	0.0211484718906779	NA
isogroup25439	8.46031001963333	-0.703594721381832	0.455165591762096	-1.5457994499496	0.122153009932971	0.805348813840333	8.46031001963333	0.397641092375292	0.321041054616136	1.23859888527573	0.215494081122689	0.68165957614545	8.46031001963333	1.13587379311552	0.321057361192841	3.53791543322773	0.000403299202989145	0.0126913488975057	SCF ubiquitin ligase, Rbx1 component ; RING-box protein 2 E=3e-64
isogroup2545	27.0813278337087	-0.00677795335432048	0.390652939817863	-0.0173503195892513	0.986157142405744	0.999478013991989	27.0813278337087	-0.0293798097213611	0.265413595817534	-0.110694441371267	0.911858654034249	0.981048902911428	27.0813278337087	-0.805622230932066	0.270812650911808	-2.97483233600643	0.00293148724561406	0.0467281621623862	Uncharacterized conserved protein
isogroup25469	8.38549032871811	-0.459639300283758	0.550778973379525	-0.834525866997894	0.403984717269808	0.918352050304328	8.38549032871811	0.078216573635528	0.390982577417212	0.200051301907666	0.841440458855287	0.963185133847032	8.38549032871811	1.35576178160839	0.383673845373312	3.53363096796249	0.000409892954188023	0.0128161615355413	NA
isogroup25483	7.51270702489151	-1.0731639430939	1.29084240327371	-0.831367129226804	0.40576626249894	0.918352050304328	7.51270702489151	0.827014075509954	0.902674670244397	0.916181768217825	0.359571566318291	0.78863306400552	7.51270702489151	2.5115293537406	0.920984153189228	2.72700604569966	0.00639118680719292	0.0767204565624725	NA
isogroup25486	2.5329086426079	2.18990825160235	1.83960701690452	1.19042177567211	0.233880658515541	0.865480394612679	2.5329086426079	-1.82028309206555	1.20589921841837	-1.50948194033412	0.131175667051488	0.584929617436767	2.5329086426079	-4.84802155274424	1.25708702654854	-3.85655205276834	0.000114997618827839	0.00514605552387696	Uncharacterized conserved protein
isogroup25518	7.08242655162026	0.595614107887567	0.54848662905538	1.08592274877029	0.277513171382427	0.882100036876059	7.08242655162026	-0.193493307211349	0.366177852351382	-0.528413463481876	0.59721239493299	0.891746508883955	7.08242655162026	-1.07191599877874	0.38726783094585	-2.76789320755285	0.00564199398777866	0.0706843304992852	Chromodomain-helicase DNA-binding protein
isogroup25519	29.5181615222222	1.06974730171499	0.393800067726222	2.71647312782765	0.00659815512893962	0.499309896499676	29.5181615222222	-1.11165436676465	0.271934583745042	-4.08794773895659	4.35206160110083e-05	0.0141519372019797	29.5181615222222	-0.630242875483009	0.26820463741491	-2.34985823346533	0.0187805624601307	0.149935759149687	NA
isogroup25585	11.153196297772	-1.57242683411798	0.884976001274087	-1.77680166677309	0.0756008775598718	0.755324211232267	11.153196297772	2.14341187137252	0.600850069308877	3.56729903324795	0.000360679802669621	0.0379699823918314	11.153196297772	-0.574089237326781	0.635933808303399	-0.902749987232771	0.366658599987301	0.696828184869116	NA
isogroup2565	11.166634203368	1.89791769437958	1.31673080072081	1.44138626767188	0.149475587642976	0.824656984660718	11.166634203368	-1.35428732682304	0.925897542159624	-1.4626751504969	0.14355628887336	0.601735655996529	11.166634203368	2.40896506368804	0.923646710969193	2.6081022484888	0.00910457539097221	0.0965414867363017	Molecular chaperone (DnaJ superfamily)
isogroup25657	56.020618181616	-0.00114674632094035	0.667977266751788	-0.00171674453311368	0.998630236715016	0.999761573846035	56.020618181616	0.117822907663669	0.460030870856767	0.256119567463449	0.79785851313292	0.950775053866987	56.020618181616	-1.22076009627248	0.466647806732476	-2.616020216232	0.00889612902489979	0.0952282779966048	cystatin-A/B E=5e-54
isogroup25678	20.9364954811444	-0.536937180694472	0.694283373884526	-0.773368916628812	0.439304080212417	0.924128338550725	20.9364954811444	0.210335965340465	0.486575994509994	0.432277727865065	0.665539572546507	0.912158202209968	20.9364954811444	2.14848941141116	0.490912439544078	4.37652265118095	1.2058766507916e-05	0.000943614600590027	Phosphatidylethanolamine binding protein
isogroup2568	6.28994433670102	0.193584766383919	0.753409241737832	0.256945038180566	0.797221201981893	0.976707703101468	6.28994433670102	-0.0681693566901166	0.482148441772749	-0.141386657684662	0.887564494013677	0.974762176591274	6.28994433670102	-3.05498204741293	0.514424467531778	-5.93864063673101	2.87395054262191e-09	1.16818106361629e-06	NA
isogroup25682	7.2036221613684	-0.248620495208487	1.01954782529224	-0.243853685958502	0.807344139702901	0.976835285939664	7.2036221613684	0.393781874862653	0.718979035326112	0.547695906994066	0.583900723025331	0.887326268504425	7.2036221613684	2.18620135364279	0.732828061813648	2.98323913556509	0.00285215053084376	0.0460149048708233	NA
isogroup25735	9.30470528654964	-0.934488191090082	1.43892322689607	-0.64943575419648	0.516056760034508	0.937208350160879	9.30470528654964	-0.622942917360697	1.01659647866672	-0.612773042631127	0.540026417832747	0.868113047881909	9.30470528654964	4.3229735949344	1.00386816891626	4.30631603709613	1.659958542279e-05	0.00120846633577953	NA
isogroup25752	3.58168222505891	1.72057911811667	1.00376460952191	1.71412610266881	0.0865055688239469	0.778975992985117	3.58168222505891	-1.69005681834499	0.74446278237056	-2.27016965571257	0.0231972913488739	0.323590051771279	3.58168222505891	1.86339393054886	0.670683732588044	2.77834967512685	0.00546357871358759	0.0697023080348101	NA
isogroup25772	7.8623245653227	-1.42914764253444	3.55283805877364	-0.402255216503662	0.687496209373744	0.966563811573832	7.8623245653227	0.674926536536966	2.48948039301891	0.271111408802262	0.786305347121342	0.947521378135066	7.8623245653227	8.81133804173619	2.50942545971489	3.51129698139641	0.00044592592432306	0.0133713812512691	cadherin EGF LAG seven-pass G-type receptor 2 (flamingo) E=4e-06
isogroup25787	20.1726469226956	0.871579873363755	0.327900778757818	2.65805978462616	0.00785919499919297	0.506385819760905	20.1726469226956	-0.630283879034926	0.220873804097198	-2.85359271829973	0.00432279115183663	0.145790592107032	20.1726469226956	-1.0526142736946	0.225379506500006	-4.67040810427267	3.00601936849559e-06	0.000333235465296939	Peptidyl-prolyl cis-trans isomerase
isogroup2579	6.56914989163812	1.23468839114633	0.590181637558334	2.09204812988492	0.0364342104724192	0.709901583200743	6.56914989163812	-0.726067935878719	0.378092766714931	-1.92034336490269	0.0548145422087996	0.434978956692714	6.56914989163812	-2.63365627808842	0.406471555867176	-6.4793126113578	9.21414220111819e-11	7.49058571272014e-08	NA
isogroup2591	60.344941629434	-2.34376836864442	0.690799863669076	-3.39283270294215	0.00069173871543021	0.316319144465321	60.344941629434	1.81168852604386	0.475743596873021	3.80811962147629	0.000140027535914521	0.0225738586175239	60.344941629434	-0.351470488831209	0.482749712805972	-0.728059446764441	0.466577196940507	0.764562914747366	NA
isogroup25914	3.44116321505603	0.615135236397615	0.98185272949853	0.626504584564111	0.530984030770126	0.939410852751356	3.44116321505603	-0.659232272262176	0.711509139011955	-0.926526781058113	0.354172285967862	0.785145881107123	3.44116321505603	1.91848901336994	0.683189410771113	2.80813634275237	0.00498291253472744	0.065318373288309	NA
isogroup2594	28.2636310196855	-0.495097554409782	0.477227761938994	-1.03744499774737	0.299528516607561	0.886078202052882	28.2636310196855	0.0402498830420402	0.331537768403289	0.12140361333759	0.903371355022125	0.978970083539862	28.2636310196855	0.955332375201251	0.332464775379165	2.87348448903113	0.00405971012511333	0.0578439515684356	Sonic hedgehog and related proteins ; hedgehog E=3e-76
isogroup25943	3.0040119018696	1.41250193158277	0.812668486286926	1.73810348920564	0.0821925802122027	0.769005131870309	3.0040119018696	-0.883750213616799	0.539319560998002	-1.63863927349758	0.10128840801775	0.533107113551885	3.0040119018696	-1.61802269868802	0.561602993275676	-2.88107919306224	0.00396316049389149	0.0570162401814693	NA
isogroup25963	170.000806705603	0.464825941885212	0.15106206120292	3.0770528230832	0.00209058250409178	0.382191091550527	170.000806705603	-0.342425107233616	0.104452987885077	-3.27827010186022	0.00104445403315952	0.069885810827951	170.000806705603	0.000636509870993653	0.105412233110232	0.00603829225710491	0.995182169111592	0.999199330437963	60s ribosomal protein L23
isogroup25971	15.7445244185022	-0.783225029776042	0.728263784855483	-1.07546887002141	0.282164862233291	0.882100036876059	15.7445244185022	0.136604017194511	0.516312892885739	0.264576033402949	0.791336084933944	0.948527271530013	15.7445244185022	3.06916463784249	0.515815993381425	5.95011530705478	2.67953649784049e-09	1.12027593065428e-06	NA
isogroup260	10.6939248479895	-0.161855764080654	0.52117946954437	-0.310556676804927	0.756137666517774	0.97182156337627	10.6939248479895	0.171791309330416	0.368316389642489	0.466423200708412	0.640912607869053	0.904024252394691	10.6939248479895	1.32523945241657	0.371801261096338	3.56437589401609	0.000364722967693394	0.0117560614990331	Fibrillins and related proteins containing Ca2+-binding EGF-like domains ; Notch E=5e-151
isogroup2602	37.7130230715442	-0.953396683620602	0.394724384037302	-2.41534782794292	0.0157201896675788	0.605611687058855	37.7130230715442	0.860848601544849	0.269365328408625	3.19584040986503	0.00139424206504584	0.081607776551263	37.7130230715442	-0.265682350380491	0.277517522519399	-0.957353423915492	0.338388898704073	0.67378483531592	FOG: Immunoglobin and related proteins ; toll-like receptor 1 E=2e-61
isogroup26038	2.96727631176832	0.41645364062169	0.945448100782934	0.440482814738134	0.659587456358905	0.960325634107034	2.96727631176832	-0.609393901011799	0.694294605842632	-0.877716600249554	0.380097533551119	0.802078709027765	2.96727631176832	2.16132239438282	0.652205285486813	3.31386825969922	0.00092014849647125	0.0218935495103477	NA
isogroup26052	4.13796557056553	-0.86471423562519	1.76977265307834	-0.488601874439132	0.625123585719685	0.958308116801824	4.13796557056553	0.478924747008074	1.2671340027087	0.377959036679858	0.705461024659139	0.924276086163342	4.13796557056553	4.86018258555959	1.27654523400522	3.80729366738579	0.000140495873117891	0.00599380790476413	NA
isogroup26066	9.62237158850048	-1.74029726327547	1.05398036618082	-1.65116668119879	0.0987045445201736	0.798368026617659	9.62237158850048	1.57067585906622	0.697760572724678	2.25102409116197	0.0243840115666498	0.33023236834203	9.62237158850048	-3.4535206814275	0.725991972330845	-4.75696813883457	1.96522172127627e-06	0.000233797475182404	NA
isogroup26074	20.9336909955178	-3.20512242401169	1.16833323839189	-2.74332897386645	0.00608197207017716	0.499309896499676	20.9336909955178	1.6911677066471	0.811757512387124	2.08334099880875	0.0372201521532455	0.380760608443159	20.9336909955178	3.06483972273478	0.823400624910563	3.72217318036124	0.000197515474072815	0.00758594207902233	NA
isogroup26088	11.567309400975	0.572157165388834	0.498657865832805	1.14739424481609	0.251218718707908	0.870312187877808	11.567309400975	-0.669542143814782	0.356505568937454	-1.87806924253755	0.0603716933055834	0.454214274420534	11.567309400975	1.21195234335012	0.343438480695091	3.52887754714391	0.000417326187545477	0.012953955449897	NA
isogroup26095	3.57280968499013	0.349619645526149	2.21123687591276	0.15811044458176	0.874369770551272	0.9855709487782	3.57280968499013	-0.740615782055051	1.60276733645203	-0.462085647249662	0.644019902385796	0.904024252394691	3.57280968499013	6.89609072680966	1.54824428184914	4.45413608669902	8.42316641912872e-06	0.000729722003857433	NA
isogroup26108	3.43531941092422	-0.891737354869552	0.785077876950234	-1.13585846837725	0.256015802360983	0.873892391956691	3.43531941092422	0.190796915679144	0.562821460151554	0.339000782997449	0.734609140307794	0.933728074024253	3.43531941092422	1.94975628611718	0.540495390133815	3.6073504449954	0.000309339731585006	0.0105024786363884	NA
isogroup26118	2.69861760831753	-1.05856807778811	0.805592245202519	-1.31402466209441	0.188837905006513	0.850325873608531	2.69861760831753	0.820779409434541	0.506805791554907	1.61951466047053	0.105336574729037	0.542923955264828	2.69861760831753	-1.45977692342504	0.559324855348806	-2.60989103106224	0.00905710680096825	0.0961077910214419	NA
isogroup26178	4.65667306746389	-1.13446469068991	0.923303811680383	-1.22870140503938	0.219183779227785	0.858477555250872	4.65667306746389	0.642803980861616	0.651882575680232	0.986073266632195	0.324097161034286	0.768510147740276	4.65667306746389	1.94251219441883	0.65665392256667	2.9581978081028	0.0030944348247648	0.0480481131758188	NA
isogroup2618	51.7262583400676	0.262193482397346	0.379120294020802	0.691583875968824	0.489198690349838	0.93638422730791	51.7262583400676	-0.422125173979257	0.264631779626679	-1.59514165144775	0.110680563163764	0.553682647519596	51.7262583400676	0.831628499685014	0.264244388648559	3.14719454947846	0.00164845239285564	0.0323782602210155	Fibrillins and related proteins containing Ca2+-binding EGF-like domains ; latent transforming growth factor beta binding protein E=6e-99
isogroup26221	58.9309510946283	-0.469758919929446	0.635622534502452	-0.73905328151583	0.459874643997556	0.930442886696065	58.9309510946283	-0.0139249754781081	0.436720158341253	-0.0318853508640356	0.974563481017516	0.993783095312147	58.9309510946283	-1.71280568659011	0.440883939736579	-3.88493554020924	0.000102357042214195	0.00471003332930916	NA
isogroup26261	2.75586163302703	-0.0229470104647972	0.986042604844488	-0.0232718245155504	0.981433446404712	0.999478013991989	2.75586163302703	0.172853530321314	0.645335632485176	0.267850590638639	0.788814327297379	0.948245594897899	2.75586163302703	-1.7799392795416	0.685892210088316	-2.59507143157729	0.00945712620928015	0.0986358715754786	NA
isogroup26276	3.15040683479041	0.238154368179834	0.846205092853508	0.281438117297011	0.778374385693686	0.974828383310371	3.15040683479041	-0.0504817163864557	0.616911143957131	-0.08182980139189	0.934782057453558	0.985616924187673	3.15040683479041	1.67137114748955	0.609793331248255	2.74088131476975	0.00612746365407217	0.0746570987927045	NA
isogroup26298	5.37665673779791	0.925578681019599	0.657763841318358	1.4071595653	0.159380078612339	0.832987947429202	5.37665673779791	-0.544488292847054	0.437386757465864	-1.24486689080784	0.213180683077445	0.678635272587488	5.37665673779791	-1.53569916994509	0.456291197239515	-3.36561208990183	0.000763740296930095	0.0196066873069791	Translation initiation factor 4F, helicase subunit (eIF-4A) and related helicases ; ATP-dependent RNA helicase DDX52/ROK1 [EC:3.6.4.13] E=1e-12
isogroup26307	20.5456462968413	0.531555587345429	0.697954210022875	0.761590917730845	0.446304197128505	0.926605364045657	20.5456462968413	-0.604593048994411	0.476166286038989	-1.26970990328556	0.20418798386304	0.671620023216029	20.5456462968413	-2.01952813432721	0.481561571830749	-4.1937069991893	2.74432414027433e-05	0.0017411205207329	NA
isogroup26386	5.74501786648677	-0.631086704485774	0.812856788042993	-0.776381170421369	0.437523959110781	0.924128338550725	5.74501786648677	0.706135926881096	0.536179880327494	1.31697580007999	0.18784673644101	0.657913186773885	5.74501786648677	-1.68519803064901	0.567941274018421	-2.96720472299105	0.00300520784793941	0.047324235275938	NA
isogroup26389	4.57122089735164	0.329660146809285	0.611480718595294	0.5391178115421	0.589805566210055	0.951557315364028	4.57122089735164	0.0540436186085935	0.400396035490529	0.13497540889081	0.892631317246885	0.976004936507037	4.57122089735164	-1.21775689642365	0.436756885375387	-2.78818019177192	0.00530050525950664	0.0680370995283865	NA
isogroup2639	15.1770688324747	-0.0781352201361177	0.597938604024606	-0.130674319420431	0.896032948250996	0.989409155731726	15.1770688324747	-0.131354183355066	0.418942356239002	-0.313537605827876	0.753872254590925	0.940673434357356	15.1770688324747	1.08862723614634	0.418472934152631	2.60142806690882	0.00928365321575873	0.0976085802219936	Wnt family of developmental regulators ; wingless-type MMTV integration site family, member 4 E=8e-54
isogroup26398	20.1028153967864	-1.07377900148067	0.763352888960303	-1.40666134498184	0.15952783317374	0.832987947429202	20.1028153967864	0.360986229091567	0.532903459144658	0.677395169607215	0.498155262285414	0.849630045804577	20.1028153967864	2.21410501994014	0.53705705180307	4.12266259703078	3.74518072813406e-05	0.00216613555710615	NA
isogroup2640	7.06398786344351	0.427490768745868	0.568009157880384	0.752612458470067	0.451682828897552	0.927255167684888	7.06398786344351	-0.207513760038492	0.379937919489119	-0.546178071189957	0.584943538301597	0.887994353325933	7.06398786344351	-1.05828935196117	0.395863040605463	-2.67337246321997	0.00750928236551486	0.085049016141315	NA
isogroup2641	33.2478942374493	-0.165929165095591	0.55366672523347	-0.299691416394262	0.764412546568418	0.973348233932305	33.2478942374493	0.066684179598556	0.379082358538039	0.175909477443711	0.860365059536606	0.968272164115396	33.2478942374493	-1.05518548143286	0.384772204823079	-2.74236410064506	0.00609986851451627	0.0743998961030027	Receptor-activated Ca2+-permeable cation channels (STRPC family) ; transient receptor potential cation channel subfamily C, invertebrate E=5e-112
isogroup26450	18.5869018836562	-0.20881772903453	0.950687996390329	-0.219649064495808	0.82614447645772	0.979895608657357	18.5869018836562	0.172939848723541	0.664355268646493	0.260312301091366	0.794622884706169	0.949529904364729	18.5869018836562	2.3876521729372	0.673511515807545	3.54507995319782	0.000392494011422668	0.0124584921239651	NA
isogroup2647	7.70040222318224	-1.19968042915205	0.649876838106839	-1.84601198074215	0.064890465857925	0.741732489791534	7.70040222318224	0.769830822186159	0.422288822193694	1.82299597272564	0.0683040008517669	0.47750902767181	7.70040222318224	-1.74243614792857	0.441529192040068	-3.94636680731734	7.93460276501113e-05	0.00394921912450367	G-protein beta subunit-like protein GNB1L, contains WD repeats ; keratan sulfate 6-sulfotransferase 1 [EC:2.8.2.21] E=2e-68
isogroup26473	2.65983076635566	1.63942967770579	2.01900041858173	0.812000662613747	0.416791251281406	0.920293934540358	2.65983076635566	-1.98824043270789	1.33407645086567	-1.49034969578973	0.136132311972926	0.592784474280834	2.65983076635566	-4.74254829070599	1.35792924279263	-3.49248557380851	0.000478547444589656	0.0141752727868025	NA
isogroup2649	6.19655554508068	0.49702277510257	0.566824728386323	0.876854431735062	0.380565709622444	0.912661769162256	6.19655554508068	-0.462368023243345	0.375844856646008	-1.23020979286362	0.218618553678173	0.684727160953063	6.19655554508068	-1.3127117471228	0.384606925832327	-3.41312560683081	0.000642223344018078	0.0174514291559669	Mab-21-like cell fate specification proteins
isogroup26508	10.4279274376723	0.866405611290418	0.589519675968946	1.46968056641431	0.141648288451143	0.818006116796925	10.4279274376723	-0.676865941425994	0.400720195527149	-1.68912360540146	0.091195745047659	0.51603714690068	10.4279274376723	-1.12359074248129	0.406159439603134	-2.76637850293267	0.00566827021419439	0.0707711587408759	Major epididymal secretory protein HE1 ; Niemann-Pick C2 protein E=7e-63
isogroup26532	4.22259660242376	0.031082813819777	0.942652757894141	0.0329737685053986	0.973695505963024	0.999115581971669	4.22259660242376	-0.0272423891131501	0.677562818706776	-0.0402064404377235	0.967928543056872	0.992203038217247	4.22259660242376	2.22088375475079	0.673607910866906	3.29699773254237	0.000977242901746484	0.0229534436296249	NA
isogroup2655	37.396727237589	0.350891756493682	0.274204234574042	1.27967300373304	0.20066016288425	0.851103338217927	37.396727237589	-0.359934722138494	0.186588574241802	-1.92902873930561	0.0537272945099247	0.431322860691904	37.396727237589	-0.616223090624205	0.188603236949671	-3.26729859248728	0.00108579094279857	0.024591804536817	Secretory vesicle-associated protein ICA69, contains Arfaptin domain
isogroup26563	4.8607786913856	-2.47569250764269	1.12695464876274	-2.19679870025	0.0280348259493612	0.665963649540588	4.8607786913856	1.60789044831784	0.786269565604581	2.04496081071318	0.0408587218605694	0.392315767774376	4.8607786913856	2.24854272068428	0.80531608967626	2.79212442109309	0.00523632170887382	0.0677480951069413	NA
isogroup26599	7.41300083610391	0.516648283987212	0.786655843907282	0.656765328813989	0.511331820867416	0.937208350160879	7.41300083610391	-0.197634036004194	0.559838063007087	-0.35302000536125	0.724073442774362	0.930554540468827	7.41300083610391	1.72856671633564	0.562584200385531	3.07254756737049	0.00212240004082978	0.0382476352185494	NA
isogroup2662	25.8545688975233	-0.159492087169332	0.280511652061346	-0.568575622428878	0.569644172181765	0.948538940151136	25.8545688975233	-0.00401067790092332	0.195859714999279	-0.0204772987693671	0.983662621237257	0.995904730490482	25.8545688975233	0.58524050607502	0.195258395920415	2.99726167121417	0.00272416771837141	0.044539381254669	Transcription factor of the Forkhead/HNF3 family ; forkhead box protein K E=2e-146
isogroup26646	9.89435242962999	-0.382141781662646	1.20244170248552	-0.317804830681384	0.750632986184025	0.971565129747918	9.89435242962999	1.1523482304722	0.78872151795464	1.46103308232357	0.144006362801436	0.602586533278072	9.89435242962999	-4.77574665194385	0.84479253578721	-5.65315914811396	1.5752532439876e-08	4.34918504137179e-06	C-type lectin ; mannose receptor, C type E=4e-32
isogroup26651	21.3026257551616	0.431684936362565	0.340861579735857	1.26645231386033	0.205351191681156	0.851103338217927	21.3026257551616	-0.0861564159708354	0.229423494543402	-0.37553440698087	0.707263062579136	0.924547114054001	21.3026257551616	-0.836544700211471	0.240688685881249	-3.47562951348783	0.000509655834614989	0.014797209976034	Molecular chaperone Prefoldin, subunit 3
isogroup26683	39.4732168538069	0.0623161024339102	0.677789455739816	0.0919402063667269	0.926745546664967	0.995275087993618	39.4732168538069	0.371643231523486	0.465424822537385	0.798503245910641	0.424578510272983	0.819844831233936	39.4732168538069	-1.5223571754065	0.47518943666064	-3.20368480011837	0.0013568093181117	0.0283226686903402	Carbonic anhydrase
isogroup26701	4.31391802291679	-0.819708623248975	0.705009286786271	-1.16269195117351	0.244954508401049	0.870004689668096	4.31391802291679	0.152126146250244	0.500472136843233	0.303965266098112	0.761154353484807	0.941288727644152	4.31391802291679	1.378479164938	0.481406581761776	2.86344062827987	0.00419067342885782	0.0589635810427658	NA
isogroup26707	17.1585058433263	-0.161948108329523	0.384541122364918	-0.421146397382799	0.673648183119641	0.96311615667706	17.1585058433263	0.295198251494758	0.2681582992503	1.10083578363994	0.270968134707804	0.727804096031442	17.1585058433263	0.714075102712702	0.27580592577807	2.58904916817229	0.00962413516511098	0.0997379390021734	Molecular chaperone Prefoldin, subunit 1
isogroup26773	6.41691288538271	-0.935941290850625	1.02746071285611	-0.910926597133745	0.362334050649595	0.910310095725064	6.41691288538271	0.830661616990967	0.688257310167698	1.20690562195202	0.227468492351233	0.692149396667828	6.41691288538271	-1.95924983509763	0.711906697639824	-2.75211603092528	0.00592115373522281	0.0728000691362922	NA
isogroup26781	12.7562253914469	1.40907601183294	0.621756254742431	2.26628361369145	0.0234340240510056	0.65944244988147	12.7562253914469	-1.51256232410476	0.419920831621718	-3.60201783336945	0.000315756697261313	0.0359193694288996	12.7562253914469	-2.29971922838962	0.416972347512915	-5.5152799510725	3.48225199242208e-08	8.35340875493643e-06	NA
isogroup26844	5.38401172872368	-2.39224467870627	0.633860418217434	-3.77408749616173	0.000160594394485916	0.180767521116339	5.38401172872368	1.81529027159939	0.429150764093333	4.22995931379631	2.33733581746897e-05	0.0106881984428198	5.38401172872368	0.805007461519594	0.458931744481177	1.7540897338223	0.0794151325011921	0.335570786569432	NA
isogroup26848	18.4026070920434	0.314398710051109	0.460447307920964	0.682811484924733	0.494725971485052	0.93638422730791	18.4026070920434	-0.127676606556453	0.311615147171466	-0.409725290042459	0.682007476040914	0.916734495475943	18.4026070920434	-1.05630219837578	0.32088549311323	-3.29183531523204	0.000995358796063927	0.0232325649496148	NA
isogroup26881	7.57826020435832	0.136078880992872	0.514848236834651	0.264308724896295	0.791542037772936	0.976308376514678	7.57826020435832	-0.475211418219332	0.368554481162059	-1.28939259324966	0.197261635085157	0.666757005644501	7.57826020435832	1.08971704277497	0.347998570650928	3.13138367418194	0.00173984696653554	0.0335537025909041	NA
isogroup26885	20.5896856572667	0.615730674467102	0.469871105121562	1.31042464147227	0.190052222084025	0.851103338217927	20.5896856572667	-0.531926598626215	0.320385074364694	-1.66027271926133	0.0968596012708337	0.525282286439828	20.5896856572667	-0.959453552360298	0.324390763253032	-2.95770922309494	0.00309934337042664	0.0480481131758188	NA
isogroup26936	4.93774339104488	-2.56290547604385	0.774844067013724	-3.30764031777565	0.000940855644859287	0.354869897834987	4.93774339104488	1.87122989402024	0.501644829594732	3.73018873837883	0.000191336386908452	0.027449268133641	4.93774339104488	-0.88342919215566	0.534942566139895	-1.65144680583267	0.0986473741192819	0.37244517810557	NA
isogroup26937	18.4699481557521	2.57718985219305	2.97214613951986	0.867114109203722	0.385879490689713	0.913952078111571	18.4699481557521	-1.94225347562124	2.10945042272599	-0.920739096162932	0.35718665914136	0.787048904295962	18.4699481557521	8.32242370014166	2.08409330880921	3.9933066648042	6.51582093822493e-05	0.00335725379538892	NA
isogroup2699	34.0740099971548	0.287612590937916	0.404112243002512	0.711714618693521	0.476641513318573	0.933928924763474	34.0740099971548	-0.411839616281847	0.276725831221427	-1.48825866549591	0.13668269122238	0.592791292429488	34.0740099971548	-0.724840389418508	0.278586620650655	-2.60184924791291	0.00927226009742856	0.0976085802219936	GTP-binding protein SEC4, small G protein superfamily, and related Ras family GTP-binding proteins ; Ras-related protein Rab-8A E=4e-65
isogroup26995	8.71973925878903	-0.127267302035789	0.605153131345013	-0.210305946451809	0.833428894473955	0.982088835362317	8.71973925878903	0.377207188761577	0.42857906703948	0.880134420393496	0.378786494577022	0.801675263978242	8.71973925878903	1.48012024988414	0.439657082933142	3.36653339009034	0.000761193663946817	0.0195756535756305	Putative translation initiation inhibitor UK114/IBM1
isogroup27075	46.7122473019822	-6.28264268689183	1.5483884252702	-4.05753658730399	4.95930498481774e-05	0.138220531184337	46.7122473019822	4.92966075219214	1.07130811603919	4.60153402964774	4.19390619802182e-06	0.00360996643503843	46.7122473019822	2.39438734777844	1.08787926678411	2.20096790230824	0.0277382962196731	0.187220705065718	NA
isogroup27091	5.73736215127223	1.80041438123714	0.59500552294485	3.0258784360965	0.00247911952904493	0.392387852011927	5.73736215127223	-1.50505415485797	0.431600510890528	-3.48714637003689	0.000488204086707108	0.0452144962075007	5.73736215127223	0.412994688503471	0.39736714347374	1.03932772320609	0.298652345622608	0.636087169108904	NA
isogroup271	38.8989345264156	0.842276217296969	0.266796479770117	3.1569989904766	0.0015940189818345	0.381252740395148	38.8989345264156	-0.593186838493958	0.183905442918193	-3.22549908845182	0.00125753236235976	0.0763795047736206	38.8989345264156	-0.328911443637514	0.185277445630346	-1.77523736102093	0.0758587032162016	0.328900860492645	U3 small nucleolar RNA-associated protein 10 E=1e-34
isogroup27129	4.29745559391346	1.26045153487239	1.00736740508848	1.25123319307882	0.21084941130147	0.853488087295826	4.29745559391346	-0.550326866124108	0.676844074192428	-0.813077763561315	0.416173474592327	0.815352316737116	4.29745559391346	-2.01415455905551	0.708241255844544	-2.84388199986138	0.00445675498761401	0.0612046424810384	NA
isogroup27144	102.961767149691	1.25387551853282	0.616475804479921	2.03394116917634	0.0419575274226138	0.722887570287941	102.961767149691	-1.38534706579934	0.427853679035033	-3.23789915497234	0.00120413364853119	0.0752809572257872	102.961767149691	0.53926128635648	0.429992368546939	1.25411827232839	0.209799019784246	0.54153978770557	NA
isogroup27145	6.77199274353398	1.76221431897031	2.11173642224619	0.834485923719541	0.404007216228082	0.918352050304328	6.77199274353398	-1.26028221719455	1.5050821481801	-0.837351116494505	0.402395234527072	0.809047742076759	6.77199274353398	4.54561425984087	1.48585247175006	3.05926351792314	0.00221881885150448	0.0391652307045416	NA
isogroup2716	3.84632963908439	1.74563805798043	0.714657028781973	2.4426235070487	0.0145809395305562	0.590636757905141	3.84632963908439	-1.71484495963597	0.50716044774526	-3.38126714585068	0.000721523573935305	0.0580112882274468	3.84632963908439	-0.381691350092308	0.45803727236117	-0.83331941115774	0.404664611626084	0.724564530011547	Predicted bile acid beta-glucosidase
isogroup2721	12.520035017451	-0.632363862297207	0.395310623191916	-1.59966321469232	0.109673316545986	0.801005663952287	12.520035017451	0.196877918958112	0.275202163983478	0.715393789454112	0.474365749001719	0.838636463107666	12.520035017451	0.797502670604188	0.272697546606283	2.92449521651036	0.00345015382376105	0.0513979375445687	Cytoskeleton-associated protein and related proteins ; CAP-Gly domain-containing linker protein 3/4 E=2e-158
isogroup27233	4.90343662123921	-0.0248225208781999	1.05437156504728	-0.023542479426678	0.981217554181688	0.999478013991989	4.90343662123921	0.123153319634625	0.749576024997099	0.164297303445773	0.869497104388351	0.96983389766543	4.90343662123921	2.3006619628106	0.756789199875028	3.04003012092472	0.00236554489394673	0.0408677903578778	NA
isogroup27239	38.6158735227505	0.0569980728464874	0.379224848878052	0.150301524320249	0.880526730418556	0.986793564870328	38.6158735227505	-0.207218605825151	0.266114513742797	-0.778682090317818	0.436167008695863	0.823929229841267	38.6158735227505	1.31432041484436	0.265965170914164	4.94170123977823	7.74438248099626e-07	0.000118045363379602	NA
isogroup2727	7.4721475837487	-0.548215540524337	0.61719551318863	-0.88823643207009	0.37441358540296	0.911006650349437	7.4721475837487	0.337680099555285	0.436802414156808	0.773072878287849	0.439479251160616	0.824811640441477	7.4721475837487	1.53691994340409	0.438921080993312	3.50158607083972	0.000462497555564008	0.0137555421353011	NEDD8-activating complex, catalytic component UBA3 ; ubiquitin-like 1-activating enzyme E1 B [EC:6.3.2.19] E=5e-86
isogroup27273	11.9641215075949	-1.9738185672628	1.58157242805543	-1.24801022845956	0.212027311435281	0.855155940264505	11.9641215075949	1.25667988039816	1.10260216419879	1.13974008142033	0.254394603298787	0.713955954635218	11.9641215075949	3.67267458092684	1.12420864566995	3.26689764846825	0.0010873298390843	0.024591804536817	NA
isogroup2736	21.243088513687	-0.795892419720627	0.367339161764959	-2.16664190089778	0.0302621698292865	0.68761852657135	21.243088513687	0.891743707154056	0.251757578041421	3.54207295006365	0.000396995666807644	0.0406240391076661	21.243088513687	0.363466753985729	0.265599759321912	1.36847546441185	0.17116329689008	0.490329053494357	FOG: Calponin homology domain ; spectrin beta E=3e-21
isogroup27382	12.9173986283475	0.532831849283889	0.73981527543764	0.720222827203305	0.471387811293742	0.933146353173881	12.9173986283475	-0.429215212897489	0.521070485392218	-0.823718143572097	0.410099727773863	0.81159531469722	12.9173986283475	1.6321009507097	0.52132249072009	3.1306935337766	0.00174394047539926	0.0335777381269964	NA
isogroup27395	8.43374376172936	-1.84591748303925	0.913504530540481	-2.02069877195585	0.0433109570459026	0.722887570287941	8.43374376172936	1.18990282847642	0.601242245977427	1.97907388650313	0.0478076880697561	0.413983510458971	8.43374376172936	-2.61931615022219	0.617363961833224	-4.24274222687746	2.20805008591502e-05	0.00149585170866641	NA
isogroup27448	6.02951408885179	0.395563076086078	1.11089023739855	0.356077551831221	0.721782487970149	0.970058096446992	6.02951408885179	-0.181494519545215	0.726160567101352	-0.249937173357808	0.802635935134528	0.952397959684038	6.02951408885179	-4.25780338492324	0.763328908890345	-5.57794069546354	2.43382594981974e-08	6.35967412923433e-06	NA
isogroup27457	3.38069135596041	1.02126996611768	0.972131985916747	1.05054661395036	0.293466871300472	0.8836415270564	3.38069135596041	-0.55319287707211	0.644041336660356	-0.858940017640271	0.390373609755018	0.804663985923451	3.38069135596041	-2.05419840211476	0.675863473137921	-3.03936887220353	0.00237074382133076	0.0409007982095745	NA
isogroup27482	3.06651997086106	3.70528783366538	0.968965625088217	3.82396210735344	0.000131324106612662	0.180767521116339	3.06651997086106	-3.18128189603352	0.761627154447405	-4.17695440276376	2.95438219966139e-05	0.0118972384005612	3.06651997086106	1.96608726937779	0.610872352365613	3.21849116556689	0.00128866940441996	0.0274104331736911	NA
isogroup275	14.2949205676153	0.207247052849695	0.518741794531649	0.399518710530757	0.689511039970956	0.966563811573832	14.2949205676153	-0.591533289133003	0.366933949558453	-1.61209746289439	0.106940732757397	0.545605971377086	14.2949205676153	1.18875931630453	0.355607104615564	3.342900917544	0.000829074968448946	0.0203218336332016	Membrane protein Patched/PTCH ; patched 1 E=7e-133
isogroup2753	29.5013201067986	-0.482924102354747	0.248144924162279	-1.94613733883563	0.0516382444328528	0.724560036576927	29.5013201067986	0.461557276373255	0.171326570701894	2.69402039906793	0.00705958439254261	0.192012822334714	29.5013201067986	0.51894373199958	0.178011334799837	2.91522858689364	0.00355428108569105	0.0523764301378824	Serine/threonine protein kinase ; novel protein kinase C [EC:2.7.11.13] E=5e-173
isogroup2758	3.17654048553203	-2.26474884730472	1.15572331292239	-1.95959432675804	0.050043225005475	0.724560036576927	3.17654048553203	1.21619660657808	0.717071452233744	1.69606055685178	0.0898744123910079	0.512631679693248	3.17654048553203	-3.36049201947806	0.747495812755032	-4.4956666808505	6.93523055160999e-06	0.000642298915580437	NA
isogroup27602	6.50238491592662	0.422929113125842	0.618255346740223	0.684068670583689	0.493931804029628	0.93638422730791	6.50238491592662	-0.0752599647357728	0.408702703451014	-0.184143545174257	0.85390084641925	0.96674128322266	6.50238491592662	-1.41235828779522	0.434152127237595	-3.25314146629135	0.00114136659146773	0.0251573163002495	NA
isogroup27619	3.50196439553144	0.439449303698493	0.657816372620504	0.66804251458182	0.504106454637286	0.937050768630584	3.50196439553144	-0.577535446606367	0.483454788546463	-1.1946007367985	0.232243061246585	0.695690268726989	3.50196439553144	1.36701242432232	0.446686116631389	3.06034231516177	0.00221084143876793	0.0391187941638344	NA
isogroup2762	59.3509649365094	-0.262508064441071	0.203214208896753	-1.29178006728085	0.196433320129896	0.851103338217927	59.3509649365094	0.133150799584322	0.140601175064376	0.947010574579885	0.343633390514729	0.779686125400709	59.3509649365094	0.390018956078418	0.142312404954236	2.74058298855843	0.00613302917097258	0.0746627419790697	Ras-related GTPase ; Ras family, other E=5e-63
isogroup27624	3.72419604828456	-1.49569733120391	0.764475168613416	-1.95650217641048	0.050406026316489	0.724560036576927	3.72419604828456	1.31259163774588	0.541072772696838	2.42590591133167	0.0152702286100021	0.273499700428593	3.72419604828456	1.72737071739113	0.568013538481791	3.04107314415096	0.00235736556076251	0.0408073570420358	NA
isogroup27634	3.86184061608295	-0.593418126528245	0.737273724318293	-0.80488169719725	0.42088795120671	0.920293934540358	3.86184061608295	0.237880666841537	0.455969031615334	0.521703559557129	0.601876745921214	0.892416903745579	3.86184061608295	-2.34554460366845	0.488968676736641	-4.79692200188064	1.61122304001754e-06	0.000207633933441268	NA
isogroup2767	11.5442961046749	0.226287425900105	0.448088901303596	0.505005647856444	0.613554869133765	0.957073766902303	11.5442961046749	-0.0991901926561202	0.296540707264306	-0.334490982945259	0.738009094026485	0.935246130846934	11.5442961046749	-1.23029898313413	0.310664084413329	-3.96022277714359	7.48798753257651e-05	0.00376535125650145	FERM domain protein EHM2 ; erythrocyte membrane protein band 4.1 E=1e-59
isogroup27677	2.82573152812238	0.802619569855894	1.25350499146966	0.640300258329943	0.521977412838218	0.937764945618373	2.82573152812238	-0.640461145438919	0.912788352901415	-0.701653503140275	0.482895276574467	0.84286710329113	2.82573152812238	2.85695154996465	0.883224355711144	3.23468383937886	0.00121777495180153	0.0263605042451357	NA
isogroup27724	2.45315612812965	-1.95762529202229	2.04338947479955	-0.958028469934408	0.338048402650444	0.908644797204987	2.45315612812965	1.33521168026763	1.3231029119673	1.00915179627435	0.312901840379003	0.761673352794682	2.45315612812965	-5.14433959902012	1.4036269886561	-3.66503326068529	0.000247306440887647	0.0089797398250842	NA
isogroup27806	4.28100445466371	0.0655193561214806	0.79239787921762	0.0826849210981881	0.934102075032223	0.995608978363065	4.28100445466371	0.0566972278706077	0.577478198967968	0.0981807243493059	0.921788788247201	0.98221834696451	4.28100445466371	2.15938278654504	0.572436272774457	3.77226756801949	0.000161770640974668	0.00663078372375999	NA
isogroup27810	14.9889420053908	-1.28006595152089	0.80130295264698	-1.59748063736991	0.110158610389403	0.801005663952287	14.9889420053908	1.40037880637128	0.540302803159189	2.59184072002434	0.00954639586387848	0.217645036893569	14.9889420053908	-1.65784755261703	0.560998727426745	-2.95517168144291	0.00312495103458883	0.048235662963226	NA
isogroup27838	2.52416136912774	0.243633134426387	0.991832189790016	0.245639471005642	0.805961331723569	0.976835285939664	2.52416136912774	-0.180723536341644	0.644247655807669	-0.280518733304629	0.779079555087917	0.946079784404787	2.52416136912774	-2.0390452073431	0.678032259652612	-3.00729821968618	0.00263581045534218	0.0436310117568123	NA
isogroup27857	3.68160893056848	-0.723499471566934	0.672790611469437	-1.07537093894153	0.282208687417175	0.882100036876059	3.68160893056848	0.469173080876347	0.475573728672083	0.986541208208436	0.323867604091635	0.768510147740276	3.68160893056848	1.2729386412071	0.479103218844941	2.65691940929973	0.00788582920221658	0.0880865181038436	NA
isogroup27873	9.29862720179671	-0.616069184323599	0.485365731957884	-1.2692885874709	0.204338155245398	0.851103338217927	9.29862720179671	0.344618500707737	0.342375595352674	1.00655100826551	0.314150587701337	0.762475626112732	9.29862720179671	1.28951926969313	0.343159252683887	3.75778668244455	0.000171422919048216	0.00685363818150968	NA
isogroup27874	4.85446213757981	0.44386351581496	1.19875415608613	0.370270679406153	0.711180818184725	0.968337906931605	4.85446213757981	-0.638380318702454	0.806965450940255	-0.791087546509743	0.428892905833768	0.820927389282606	4.85446213757981	-2.38275804235693	0.817238662274403	-2.91562080008016	0.00354981655697142	0.0523764301378824	NA
isogroup2788	88.7632245505375	0.914680900767196	0.354428778228287	2.58071848832222	0.00985949445044659	0.539812850978873	88.7632245505375	-1.08765935856293	0.246205468410469	-4.41768968652476	9.97615083548779e-06	0.00637701657439283	88.7632245505375	0.107167375156573	0.245212166005288	0.437039388797137	0.66208278261614	0.876964803828936	Alpha-amylase ; solute carrier family 3 (neutral and basic amino acid transporter), member 1 E=5e-90
isogroup27910	6.97437071634456	-0.0267688771794778	0.537707323733626	-0.0497833598278062	0.960295027173234	0.997942715097222	6.97437071634456	-0.171618484936358	0.382712645694143	-0.448426480983103	0.653845433958285	0.907064868706066	6.97437071634456	1.10455346230805	0.372861563239556	2.96236880173781	0.00305281880347431	0.0477774305360851	NA
isogroup27921	130.64118615058	-1.59741046928301	1.94006566282196	-0.823379589616291	0.410292166106873	0.919364066346671	130.64118615058	1.24982426077362	1.34110207434722	0.931938205659682	0.351368461537915	0.784075204255827	130.64118615058	-5.28892348448454	1.35646479323353	-3.89904958157951	9.6571000316021e-05	0.00453542123956592	NA
isogroup2796	4.68222361658176	-0.709385657873827	0.626184693803504	-1.13286968668134	0.257268981543763	0.873892391956691	4.68222361658176	0.477668430379142	0.442461694053374	1.07957013409057	0.280333646910371	0.736824910107443	4.68222361658176	1.22798767690566	0.446510050991164	2.75019044740375	0.00595606368625319	0.0730553897074124	Predicted E3 ubiquitin ligase ; INO80 complex subunit D E=1e-14
isogroup27984	27.8231637517244	0.971389893248457	1.39175068350815	0.697962576745356	0.485200598183492	0.935680067635613	27.8231637517244	-0.901889230456416	0.974651041376269	-0.925345782407303	0.354786071342256	0.785604109855077	27.8231637517244	4.546455847205	0.982079615620749	4.62941677526959	3.66697065385011e-06	0.000388831750563686	NA
isogroup2801	29.0816179751657	0.492306058680772	0.379697403965703	1.29657472908411	0.194777552212644	0.851103338217927	29.0816179751657	-0.156888423935327	0.258802382338377	-0.606209349843617	0.544375744871772	0.869545378761987	29.0816179751657	-0.792762667061824	0.266555066551389	-2.97410466557006	0.00293844826298604	0.0467372972089943	NF-kappa-B inhibitor-like protein 2 E=4e-06
isogroup28045	100.350868375806	-0.315744092795251	0.6842365689445	-0.461454571599872	0.644472506834065	0.959372295446345	100.350868375806	0.461375605385605	0.472159941937288	0.977159569048924	0.328490160655496	0.770904020700443	100.350868375806	-1.54709516210688	0.478644045002767	-3.23224571215115	0.00122821395663244	0.0265080454681453	NA
isogroup28076	51.6402425239955	-4.63074033126484	1.52680419694231	-3.03296279938103	0.0024216545105882	0.392387852011927	51.6402425239955	5.45946184033562	1.05636151126601	5.16817565020202	2.36390094555083e-07	0.000384344028180504	51.6402425239955	0.778937784691424	1.08117476346926	0.720455018938821	0.471244885146962	0.768763704756441	NA
isogroup28105	4.52436445177872	3.58076047933901	1.35043456721537	2.6515616278415	0.00801204899490944	0.507533822261947	4.52436445177872	-2.20045202746212	0.912254926691718	-2.4121021033474	0.0158608391086546	0.278487320476259	4.52436445177872	-3.48403284702675	0.94664327974181	-3.68040731031967	0.000232861694614409	0.00857824458426947	NA
isogroup28112	25.1133055638672	-1.18744296598915	0.64452455842442	-1.84235488076967	0.0654232569911734	0.741732489791534	25.1133055638672	0.497520813978039	0.447229202835286	1.11245153675994	0.265944056381713	0.723607173118931	25.1133055638672	1.34706310512465	0.451136633041952	2.9859315481467	0.00282715919632391	0.0457630757962475	NA
isogroup28131	6.73216226370751	-0.640808501193343	1.20865939240246	-0.530181211697368	0.59598629633123	0.952490758011759	6.73216226370751	0.685857613374274	0.812214442846149	0.844429226068552	0.398429596493393	0.807397906867167	6.73216226370751	-2.71371936909142	0.838635716307494	-3.23587383213287	0.00121270973403876	0.0262897504269469	NA
isogroup28150	36.2930686802295	-0.34869746757764	0.28457446312764	-1.22532944012351	0.22045112034686	0.859563531200181	36.2930686802295	0.162889917120031	0.197768181500634	0.823640667998499	0.410143761131413	0.81159531469722	36.2930686802295	0.668005647094046	0.199495663314789	3.34847202187038	0.000812584848186452	0.0201088891876148	NA
isogroup28151	5.60775017255191	-0.068054510640412	0.714117996133763	-0.0952986915451779	0.924077581921278	0.994893064061327	5.60775017255191	0.585011621529096	0.470177745115083	1.24423503155367	0.21341307418931	0.678876215504468	5.60775017255191	-1.45233630023343	0.513789838265771	-2.82671277644493	0.00470284889113329	0.0628714171471213	NA
isogroup28197	3.25319360521756	-2.25340596615621	1.10356640502787	-2.04193055885866	0.0411584199934631	0.722887570287941	3.25319360521756	1.60468121453118	0.779892269647039	2.05756779107122	0.0396316411644249	0.387912913149852	3.25319360521756	2.54639930004918	0.804405792942754	3.16556559188081	0.00154781760267457	0.0308152584761048	NA
isogroup28205	6.46376217622892	-0.985787776898701	1.08527560958618	-0.90832943096785	0.363704197537169	0.910310095725064	6.46376217622892	0.456425020199134	0.718636980466764	0.635125985170815	0.525346250743259	0.862568444307272	6.46376217622892	-2.93517949749704	0.734163346268486	-3.9979924255489	6.38819949073674e-05	0.00331484124638123	NA
isogroup28267	34.6479257467851	0.0345191430796825	0.747239278584858	0.046195568232248	0.963154374743983	0.997942715097222	34.6479257467851	-0.280494585415687	0.520806498620594	-0.538577352929742	0.59017851769408	0.889309262631806	34.6479257467851	1.59319460360983	0.523732104529072	3.04200294355145	0.00235009596291759	0.0407935400063737	NA
isogroup28329	7.49990010828802	-0.564609647588319	0.746538210505091	-0.756303749283398	0.449467100718853	0.927241267751555	7.49990010828802	0.7807100821467	0.496291659371434	1.5730872510239	0.115698616551976	0.560640167901023	7.49990010828802	-1.51331432800462	0.526278421614739	-2.87550138073577	0.00403386381348369	0.0575878333489823	Molecular co-chaperone STI1 ; superkiller protein 3 E=4e-28
isogroup2834	14.2326475476843	-0.570299319413428	0.370997963817729	-1.53720336776192	0.124243515903156	0.805518550381426	14.2326475476843	0.182055919208699	0.258624766346659	0.703938457945949	0.481471100166123	0.842848021142587	14.2326475476843	0.736111290199728	0.256345997806931	2.87155366768838	0.00408459418923693	0.0579837139771526	Histone acetyltransferase (MYST family) ; histone acetyltransferase HTATIP [EC:2.3.1.48] E=8e-69
isogroup28350	3.99872891877041	-1.31968135027522	1.17302400500502	-1.12502501623535	0.260578433710716	0.876965092108766	3.99872891877041	1.22071470747958	0.828422875221738	1.4735405600103	0.140605335495112	0.59706264489262	3.99872891877041	2.55786206823624	0.857769145611544	2.98199356006519	0.00286378022850415	0.0461516476692744	NA
isogroup28387	6.20110387510221	-0.376288845242784	2.58513364405376	-0.145558759063893	0.884269726643031	0.987444504686456	6.20110387510221	0.450144678104642	1.72852859980314	0.260420729026935	0.794539254978599	0.949529904364729	6.20110387510221	-7.05831310402951	1.79316841856935	-3.93622430048197	8.27736131913913e-05	0.0041038399921877	DNA-bridging protein BAF
isogroup28395	20.9110423143726	-1.55977543230468	0.519754026385159	-3.00098768479538	0.00269105448338272	0.397759598538781	20.9110423143726	1.16817103433547	0.361702197326796	3.22964870816097	0.00123942405610495	0.0762037487940493	20.9110423143726	1.45712447743493	0.371099205267087	3.9265092911913	8.61875645291232e-05	0.00424640616752411	NA
isogroup2846	18.9546742386179	-0.288283989660219	0.364485196632357	-0.790934700020205	0.428982098019316	0.921028419781471	18.9546742386179	0.0566365992424863	0.254029364596523	0.222952961884712	0.82357211599814	0.95912128293888	18.9546742386179	0.672548668714242	0.253931074285233	2.64854811726898	0.00808383406333746	0.0894914559477582	Amino acid transporters ; solute carrier family 7 (L-type amino acid transporter), member 9 E=2e-65
isogroup28496	2.57053144347151	-0.721428148874956	0.867553533142465	-0.831566147003965	0.405653877056333	0.918352050304328	2.57053144347151	0.0306272621408702	0.522512897343283	0.0586153227922116	0.953258505844242	0.989678648700182	2.57053144347151	-2.69231581642993	0.549956109595307	-4.89551033156283	9.80509400732546e-07	0.000139298971465236	NA
isogroup28515	11.099203046204	-0.019313203877587	0.530307732077315	-0.0364188615578611	0.970948374806722	0.998455741817406	11.099203046204	-0.0483974689544076	0.381133275031585	-0.126983058486292	0.898953807363895	0.977801750137579	11.099203046204	1.80385720404213	0.376311603672893	4.79352001489204	1.63880100879382e-06	0.000207633933441268	NA
isogroup2853	70.926028051459	0.114074545386164	0.226748516844049	0.503088386084665	0.614902131751075	0.957423163855445	70.926028051459	0.0482829262804811	0.154791891762639	0.311921546604774	0.755100147063259	0.940736437706507	70.926028051459	-0.423047917669856	0.159246197995761	-2.65656526180373	0.00789411698305549	0.0881118335721213	Molecular chaperones HSP70/HSC70, HSP70 superfamily ; heat shock protein 110kDa E=1e-125
isogroup28587	7.30131132852573	1.85604351328733	0.543196458920076	3.41689177609389	0.000633404538600632	0.298987374623969	7.30131132852573	-1.14573617764225	0.370188781902421	-3.09500512617979	0.00196809495585167	0.099996991281172	7.30131132852573	-1.18132660153979	0.377543626981488	-3.12898038031965	0.00175414020400018	0.0337297419252755	Density-regulated protein related to translation initiation factor 1 (eIF-1/SUI1)
isogroup28588	21.18175400468	3.54528732161949	1.1133081935991	3.18446171689287	0.00145023492037431	0.381252740395148	21.18175400468	-1.84553772198799	0.757870603662747	-2.43516203566757	0.0148851223987055	0.268346916919651	21.18175400468	-4.45489869117836	0.784733738132687	-5.67695572995117	1.37112938697598e-08	3.94455345799592e-06	von Willebrand factor and related coagulation proteins
isogroup28643	5.48512528263543	0.886451596065351	0.739381445733939	1.1989097118679	0.23056305498395	0.865480394612679	5.48512528263543	-0.787385308657614	0.537454499774185	-1.46502691667562	0.142913574203981	0.60093515268013	5.48512528263543	1.74364130130147	0.514258616181311	3.39059229429948	0.000697417672295866	0.0184211422359303	Predicted dehydrogenase ; retinol dehydrogenase 8 [EC:1.1.1.-] E=6e-10
isogroup28689	16.787234192233	0.151363751896125	0.595624906844718	0.254125961081721	0.799398247527993	0.976835285939664	16.787234192233	-0.141637714599978	0.404810843906314	-0.34988616716196	0.72642412869769	0.93190687346893	16.787234192233	-1.20546546094357	0.412601462753436	-2.92162187913505	0.00348214004063466	0.0516776422054837	NA
isogroup2870	14.5044386896163	0.400374983564234	0.990916035364161	0.404045316934544	0.68617939536195	0.966563811573832	14.5044386896163	-0.255245335565606	0.67363849119861	-0.378905509261274	0.70475803293144	0.924244873264542	14.5044386896163	-2.93358520118544	0.687693702220477	-4.26583112759832	1.99159386168964e-05	0.00137466948009927	Putative RNA polymerase II regulator
isogroup28806	4.67559256644462	1.98806700398307	0.614149032027554	3.23710842207087	0.00120747526192636	0.366953972422293	4.67559256644462	-1.44090823686027	0.425373758495818	-3.38739334075408	0.000705601467281941	0.057662987244781	4.67559256644462	-0.927578536707836	0.414285032534931	-2.23898635929992	0.0251568037181457	0.177835511501269	FOG: Reverse transcriptase
isogroup28808	34.5485683827122	-4.13817904925792	1.39991781938642	-2.95601569745836	0.00311641229576261	0.426286537878428	34.5485683827122	2.84973370569692	0.957885566058903	2.97502520830519	0.00292964472162414	0.121155562347311	34.5485683827122	-3.11514388855117	0.965845531400628	-3.22530237732085	0.00125839681395331	0.0269862168779234	Collagens (type IV and type XIII), and related proteins ; tumor necrosis factor ligand superfamily member 10 E=1e-12
isogroup2883	22.575185530792	-0.462530143667385	0.305926047125502	-1.51190180768635	0.13055884412253	0.808746638283621	22.575185530792	0.312349280558747	0.212824747633812	1.46763609040514	0.142203099171657	0.599498112987284	22.575185530792	0.666661399469728	0.216159496542463	3.08411802457529	0.00204156586356042	0.0372496674332664	Mod5 protein sorting/negative effector of RNA Pol III synthesis
isogroup2888	15.1026884609317	-0.0121169579691029	0.452699608139128	-0.0267660005691435	0.978646371112027	0.999478013991989	15.1026884609317	-0.254561671874711	0.304912537292517	-0.834867841562373	0.403792123030644	0.80945245091475	15.1026884609317	-0.938881305888726	0.307081272852732	-3.05743589365343	0.0022323938606247	0.0393100112665718	Transforming growth factor beta/activin receptor subfamily of serine/threonine kinases ; bone morphogenetic protein receptor type-2 [EC:2.7.11.30] E=2e-64
isogroup28883	3.26162276468867	0.0168099499092977	0.810921990506999	0.0207294291017905	0.983461493032091	0.999478013991989	3.26162276468867	-0.139242626733183	0.596417969463138	-0.233464841541447	0.815400467647062	0.956351046737784	3.26162276468867	1.92566371155373	0.570633522224415	3.37460670737886	0.000739212513267084	0.0191449499232518	NA
isogroup28899	16.4582357637078	-0.713230283006729	0.582405113059425	-1.22462915763234	0.22071497682943	0.859654579703233	16.4582357637078	0.318637761558556	0.406278749497118	0.784283603198441	0.432873718458992	0.822842442479921	16.4582357637078	1.3437346315925	0.40945219140855	3.28178639603793	0.00103151712994749	0.0236957459380246	Carbonic anhydrase
isogroup28904	8.10630291488324	0.475521249066111	0.593767853038114	0.800853812871521	0.423216281382653	0.920293934540358	8.10630291488324	-0.405037283640472	0.398034553584369	-1.01759327172237	0.308871286157681	0.757832583894255	8.10630291488324	-1.24184423055271	0.407452427473368	-3.0478263149724	0.00230503111848051	0.0402020504847738	NA
isogroup2895	144.68344232749	0.140189630342277	0.417039674283491	0.336154181453204	0.736754602304116	0.971346243664659	144.68344232749	0.0129390565806015	0.287486418552298	0.0450075403414151	0.964101298723187	0.991811631893348	144.68344232749	-1.22165273979184	0.291476535600878	-4.19125586652596	2.7741458967131e-05	0.00174974469425012	Failed axon connections (fax) protein/glutathione S-transferase-like protein
isogroup28965	5.09358219091458	-0.148117619682507	0.840411715166363	-0.176244115841706	0.860102163760898	0.9840402628861	5.09358219091458	0.215623799518797	0.540517001108572	0.398921401318671	0.689951119399849	0.919761373336652	5.09358219091458	-2.76080529604379	0.576257569838339	-4.79092239398834	1.66016334399155e-06	0.000207633933441268	NA
isogroup28985	4.38413965303151	0.735286305189432	1.56049209232859	0.4711887415541	0.637505957799116	0.959372295446345	4.38413965303151	-0.553157196238605	1.11906173580305	-0.494304450363191	0.621091182609544	0.900086006994402	4.38413965303151	3.71440027432429	1.11113296484534	3.34289449763673	0.00082909414877478	0.0203218336332016	NA
isogroup29102	7.15302947016707	-0.150224989286183	0.705186074084099	-0.213028865439943	0.831304448034872	0.981627607938484	7.15302947016707	-0.0213205234619446	0.5025541178298	-0.0424243334310222	0.966160430535978	0.99200761035644	7.15302947016707	1.76152805351461	0.498148426523122	3.53615099380997	0.000406002565769652	0.0127490033152518	Protein kinase containing WD40 repeats
isogroup29117	19.3118013411479	2.19891220785848	1.53080969696678	1.43643733915163	0.150877934617455	0.825181556434288	19.3118013411479	-1.02161063263117	1.03802533782801	-0.984186604508912	0.325023770902061	0.769964843712136	19.3118013411479	-6.47947752401466	1.07880329102135	-6.00617144751223	1.89955325301709e-09	8.96650411335456e-07	NA
isogroup29132	76.9255055263887	0.180357745900374	0.635044904594165	0.284007862429248	0.776404355295161	0.974367489797092	76.9255055263887	0.333155603091738	0.437200744298109	0.762019752794779	0.446048215075039	0.828092302866411	76.9255055263887	-1.83936385253939	0.444940243546426	-4.13395704078961	3.56570153184375e-05	0.00212101262258006	latrophilin 3 E=2e-109
isogroup29190	3.32112075166834	-0.447144025667863	0.787890451461679	-0.567520554206909	0.570360565977499	0.948538940151136	3.32112075166834	0.202593330684269	0.573283371456406	0.353391256002399	0.72379514019113	0.930530160465367	3.32112075166834	1.96706318437964	0.559083970234849	3.51836806115789	0.000434209672216932	0.0132370627782299	NA
isogroup29249	273.01499099595	-0.0576309437925676	0.619658207222882	-0.093004406495077	0.925900060521522	0.995266825563992	273.01499099595	0.211305337045259	0.428175508999875	0.493501689386257	0.621658146441285	0.900086006994402	273.01499099595	-2.40199390610491	0.43348359192097	-5.54114146618687	3.00506322058709e-08	7.45306611980524e-06	NA
isogroup29285	255.205651608297	1.16113178356473	0.368091496174209	3.15446511433449	0.00160792600716585	0.381252740395148	255.205651608297	-0.897838772148788	0.25492504892242	-3.52197155965644	0.000428350094603249	0.0423516684751983	255.205651608297	-0.297128571811369	0.257301846041345	-1.15478600866169	0.248178068022223	0.584193386084359	NA
isogroup29314	13.7389622780279	-0.084210241121677	1.13373399079502	-0.0742768954670091	0.940790060984854	0.997942715097222	13.7389622780279	0.468456762748139	0.772313729618945	0.606562779842425	0.544141107304476	0.869545378761987	13.7389622780279	-2.92114982140518	0.793097585162934	-3.68321613386966	0.000230309726156932	0.00853195499456805	NA
isogroup29331	3.45612377381763	-1.88525229403583	1.35638804418829	-1.38990630455168	0.164557330917935	0.835376882386109	3.45612377381763	1.07508892407832	0.950736123275485	1.1307963353432	0.258140822742951	0.715684990475219	3.45612377381763	2.51716734071222	0.965851501661664	2.60616392518069	0.00915626292818957	0.0966692607707056	NA
isogroup2935	9.77533288874128	0.243718122108459	0.575950337155895	0.423158224564925	0.672179823934327	0.962837551997832	9.77533288874128	-0.0727170586310987	0.386687964723152	-0.188051000457592	0.850836671694868	0.965887841101153	9.77533288874128	-1.1799257631263	0.401056935218334	-2.94204054215882	0.00326057236366354	0.0497614412363446	NA
isogroup29355	3.95540644599394	0.244191917472295	1.40989677006097	0.173198437401722	0.862495451853337	0.984092809843202	3.95540644599394	0.0738952892482798	1.00810730474822	0.0733010155766455	0.941566583562705	0.986527546524043	3.95540644599394	3.30922790658652	1.01680996905735	3.25451953392472	0.00113584348495817	0.0251449284650423	NA
isogroup29469	45.9038154219974	0.00951684399532396	0.480263629138154	0.0198158749027116	0.984190254029018	0.999478013991989	45.9038154219974	-0.0548188158033651	0.334323790710948	-0.163969233798143	0.869755363839502	0.96983389766543	45.9038154219974	1.02169854007656	0.337460760908026	3.02760693518089	0.00246498482927917	0.0417478275542154	NA
isogroup29487	4.26759326348008	-4.64738758625182	2.19614069165717	-2.11616113844919	0.0343311051291563	0.708094965881371	4.26759326348008	2.91533988616817	1.54518658637808	1.88672352702837	0.0591975215326228	0.449952602738993	4.26759326348008	6.40877236818565	1.59394649005348	4.02069480260319	5.80267422135615e-05	0.00307646854641683	NA
isogroup29506	9.42217697110767	-2.2682938643086	1.21108404360074	-1.8729450497627	0.0610759734139947	0.734367065708286	9.42217697110767	1.66766489306973	0.80456079972034	2.07276428785667	0.0381942215038511	0.383417778339324	9.42217697110767	-3.77757497440899	0.823885963659413	-4.5850701930038	4.538339443384e-06	0.000454859733390671	NA
isogroup29513	12.5023198489157	-0.340300620340246	0.493014764538916	-0.690244278299671	0.49004058263462	0.93638422730791	12.5023198489157	0.261604996505794	0.329618143105927	0.793660791972013	0.427392931404751	0.82062598621171	12.5023198489157	-1.03587207768256	0.341708401243034	-3.03145042356102	0.00243381884236849	0.0414117106050909	Prefoldin subunit 6, KE2 family
isogroup2952	2.66597258290595	1.52542457740175	0.740426334365002	2.06019762750601	0.0393796516426049	0.717973775089098	2.66597258290595	-1.34306175969046	0.497530978025791	-2.69945353959615	0.00694534526824188	0.191533866235072	2.66597258290595	-1.36749660639028	0.481286790562825	-2.84133417580629	0.00449252089578863	0.0615534253446395	Uncharacterized conserved protein
isogroup29520	33.4129948492161	0.489973352345807	0.349585934962772	1.40158199556279	0.161040106519388	0.834489950544777	33.4129948492161	-0.116098998926279	0.236168368345353	-0.491594195021519	0.623006247966036	0.90032892287757	33.4129948492161	-1.20832247543198	0.245255944910001	-4.92678159493906	8.35951051477708e-07	0.000123303083385379	NA
isogroup29523	3.1720200392875	0.445966579724905	0.956565854934744	0.466216285501146	0.641060693497517	0.959372295446345	3.1720200392875	-0.419761130647184	0.628013717770512	-0.668394843567052	0.503881586112032	0.852601670857697	3.1720200392875	-2.06457319020557	0.650050595758641	-3.17601922631285	0.0014931105513363	0.0302613389164877	NA
isogroup29590	5.95884733468193	-0.614076707495363	0.674652819955505	-0.910211429244249	0.36271101778341	0.910310095725064	5.95884733468193	0.608873243048297	0.482520262973131	1.2618604642562	0.206999000458474	0.67321561779516	5.95884733468193	1.73474509623519	0.491948373964708	3.52627468255367	0.000421449608459433	0.012984925651594	NA
isogroup29684	15.4628206204886	-0.343758116151338	0.669980301304305	-0.513086900438887	0.60789053436189	0.95630406001871	15.4628206204886	0.292696377830678	0.469774580145874	0.623057079290646	0.533247013334127	0.865948821047197	15.4628206204886	1.75369325690875	0.476538514288042	3.68006615274066	0.000233173455738355	0.00857824458426947	NA
isogroup29689	3.19731072519279	0.624483073106656	1.6859205527585	0.370410736190907	0.711076475505772	0.968337906931605	3.19731072519279	-0.96710652337985	1.12999409166051	-0.855850955785704	0.392080225767234	0.805688799838777	3.19731072519279	-3.4731577862092	1.14367515082165	-3.03683942395178	0.00239072776050655	0.0410604686848501	Peroxidase/oxygenase
isogroup29703	3.09292396410575	-0.348801333467354	0.791591692107829	-0.440632888072101	0.659478789473664	0.960325634107034	3.09292396410575	0.356508882572148	0.571647968097153	0.623651097298327	0.53285674555622	0.86593324033781	3.09292396410575	1.73400974492058	0.57413213131892	3.02022766246707	0.00252584747250416	0.0424835931783372	NA
isogroup29712	3.93430500918566	2.09602605298299	0.878633389411847	2.38555247073647	0.017053489449665	0.613025081616392	3.93430500918566	-0.972008359271789	0.572103463476722	-1.69900799649911	0.0893176769395911	0.511740629074799	3.93430500918566	-2.97408406467467	0.624478855326556	-4.76250563058607	1.91203860871409e-06	0.000231397762781495	NA
isogroup2972	33.6927565700308	-0.527436967879022	0.360659608274039	-1.46242317070965	0.143625283767351	0.818006116796925	33.6927565700308	0.266374401595536	0.250331415815701	1.06408698535723	0.28728929606252	0.741536852033088	33.6927565700308	0.755508400423586	0.252940168084154	2.9869055838226	0.00281816743305482	0.0456680443498242	NA
isogroup29772	3.47576652900253	-0.057922563949693	1.01201582309526	-0.0572348402345492	0.954358125143363	0.997942715097222	3.47576652900253	0.345213135094225	0.607621767550131	0.568138196375171	0.56994113339204	0.880391492127702	3.47576652900253	-4.67561855092028	0.692399466060966	-6.75277607812105	1.45042708881439e-11	1.59119490454382e-08	NA
isogroup29802	7.24888111372979	-0.290009497803763	0.799608678221813	-0.362689282523412	0.716837006675708	0.969657875350453	7.24888111372979	0.569219711994281	0.533013915408157	1.06792655039484	0.285553644982488	0.740607317800204	7.24888111372979	-1.56793362009825	0.562027020283265	-2.78978334406059	0.00527433229804139	0.0679395286243307	NA
isogroup2981	10.7219334617139	0.701641200059319	0.448004295988988	1.56614837478381	0.117313885349348	0.80437194927078	10.7219334617139	-0.894649426649598	0.303761788934589	-2.94523359829912	0.00322710917202074	0.127973681610242	10.7219334617139	-0.893515475337247	0.295579328487805	-3.02292951238677	0.0025034054655519	0.0421787163132937	FOG: Zn-finger ; transcription factor Sp, invertebrate E=1e-41
isogroup29815	4.0719604386267	1.84084478295825	0.727208162080501	2.53138630580232	0.011361264343448	0.546785869120099	4.0719604386267	-1.21154395544713	0.4862448218483	-2.49163364011125	0.0127157120897746	0.250674867017821	4.0719604386267	-1.71880138397412	0.499320968670995	-3.44227759661071	0.000576837973435634	0.0161393309087641	Triglyceride lipase-cholesterol esterase
isogroup2982	318.454413708289	-0.591758336346686	0.175592970058589	-3.37005710507225	0.000751526077689883	0.333244881661699	318.454413708289	0.619067092654288	0.121240936830852	5.10608964955437	3.28893700539151e-07	0.000465895149908062	318.454413708289	0.340805193117026	0.123753857717744	2.75389551002386	0.00588905665431761	0.072537513487062	Anti-apoptotic Bcl-2 family proteins, prevent opening of mitochondrial porin channel ; apoptosis regulator BCL-W E=2e-101
isogroup29859	11.010652039306	-2.20365235976141	1.27349970599761	-1.73039094503376	0.0835604505530523	0.772560775087655	11.010652039306	1.40150785036718	0.852904891709364	1.64321703860594	0.100338035806616	0.53101138443335	11.010652039306	-3.77815552867452	0.865659912988243	-4.36448017516763	1.27425404345987e-05	0.000976238712981583	NA
isogroup29861	4.76906854331748	-0.952822587833492	0.82587435576419	-1.1537137352471	0.2486175508481	0.870312187877808	4.76906854331748	0.430042214676593	0.580722171373025	0.740530043238794	0.458978438533842	0.832447284601164	4.76906854331748	1.56264434124099	0.580266748632039	2.6929758510631	0.00708173981774014	0.0814678449315971	NA
isogroup29882	2.53693782669867	-0.461838362107947	1.92279644993326	-0.240190979198021	0.810182206577679	0.976835285939664	2.53693782669867	0.331383546153123	1.25692982052907	0.263645225644847	0.79205330603858	0.948609922021815	2.53693782669867	-4.67359129289684	1.31982714666968	-3.54106316474071	0.000398518161174792	0.0125950674999368	Leucine-rich acidic nuclear protein
isogroup29895	17.6281301939284	-0.796384345552545	0.451371045413055	-1.76436737279806	0.0776701476436033	0.755700803929958	17.6281301939284	0.268120440015857	0.317895309427665	0.843423706057752	0.398991518355891	0.807722167280888	17.6281301939284	1.56199830246529	0.315888652038859	4.94477497809305	7.62318678806933e-07	0.000117421149757704	NA
isogroup29896	187.479370661943	-5.49453177565104	1.32747450203371	-4.13908648884279	3.48691487283825e-05	0.138220531184337	187.479370661943	4.98805236534484	0.918827043554412	5.42871740697677	5.67604740619014e-08	0.000118653716706829	187.479370661943	1.36821725296231	0.930820804427945	1.46990403142437	0.141587747573762	0.444794656557935	NA
isogroup29924	5.94718021991153	-5.20614001574615	2.1433968458929	-2.4289202560515	0.0151438627809178	0.601560544178233	5.94718021991153	3.39348523352287	1.49125187779249	2.27559494412591	0.0228702642225267	0.32186827545369	5.94718021991153	4.33461367193391	1.53295868067894	2.82761285517111	0.00468964823780561	0.0628714171471213	NA
isogroup29940	10.9454003675891	-1.10365929867873	0.955179125283474	-1.15544746473724	0.247907234344855	0.870312187877808	10.9454003675891	0.478984963498359	0.642531531450036	0.74546530411886	0.455990478307897	0.832106825452349	10.9454003675891	-2.32178984577373	0.65122633568924	-3.56525791193075	0.000363498554604342	0.0117560614990331	NA
isogroup2999	18.0260404168706	-0.444232320216205	0.593348922266239	-0.7486864870665	0.454046190145843	0.928589503899946	18.0260404168706	1.01662435573394	0.399147517684027	2.54698904713902	0.0108656843507144	0.229508513898842	18.0260404168706	-1.43211300903776	0.422300696677955	-3.39121630701425	0.000695831595451087	0.0184124841523251	Nucleolar GTPase/ATPase p130
isogroup30	40.6950394926498	-0.221944977767884	0.399108188282098	-0.556102290767858	0.578140929185544	0.948950437812732	40.6950394926498	0.237976157700064	0.278098766446956	0.855725326438853	0.392149727928953	0.805718473572643	40.6950394926498	0.985426366731703	0.282389929163736	3.4895945816833	0.000483753836838017	0.0142405868090671	NA
isogroup30042	11.4689470196482	-0.172897115376052	0.83238466419996	-0.207712999544785	0.835453066883536	0.982348491698801	11.4689470196482	-0.00820473447617406	0.556382974720069	-0.0147465592028622	0.98823437451608	0.997102542015984	11.4689470196482	-2.8754605995866	0.569806129727794	-5.04638411131213	4.50249780778933e-07	7.24011543092102e-05	NA
isogroup30155	3.17444847149599	-0.810659217571923	0.767310105153945	-1.0564949062013	0.290742166818807	0.8836415270564	3.17444847149599	0.245128269494402	0.555754239113657	0.441073143923011	0.659160045245926	0.910037639596531	3.17444847149599	1.77389476853909	0.529270586082881	3.35158388768144	0.00080350691188035	0.0200301816721383	NA
isogroup30192	9.04838221120487	-0.176719495692301	0.682737771245722	-0.258839488797959	0.795759088202453	0.976597850520448	9.04838221120487	-0.194816626853171	0.489441766752868	-0.398038418636918	0.69060186650029	0.919998700585362	9.04838221120487	2.35901631572352	0.479155603034038	4.92327816013443	8.51063447134785e-07	0.000123303083385379	NA
isogroup30260	2.89316212064044	0.205565501893104	2.32794084683704	0.0883035761722232	0.929635396686922	0.995275087993618	2.89316212064044	-0.251552422848565	1.53035113801043	-0.164375623737962	0.869435451989517	0.96983389766543	2.89316212064044	-6.58858645474582	1.60711184618389	-4.0996440107081	4.13786126137246e-05	0.00235600481858612	NA
isogroup3028	72.2574103324012	-3.01925988539518	0.845279591898528	-3.57190675645417	0.000354391597057544	0.280151298690388	72.2574103324012	2.96093359618374	0.583126824071393	5.07768374555383	3.8206395126746e-07	0.000465895149908062	72.2574103324012	-0.032967849188261	0.593576443252185	-0.0555410336158747	0.955707440285443	0.986517139792388	Gelatinase A and related matrix metalloproteases ; matrix metalloproteinase-25 (membrane-inserted) [EC:3.4.24.-] E=4e-114
isogroup30288	17.6268662431425	0.553503701553828	0.455668921791412	1.21470584251783	0.224478303401758	0.86151684592398	17.6268662431425	-0.405726300672242	0.309257746477048	-1.31193577297296	0.189541806157637	0.660508038049917	17.6268662431425	-1.00990611535583	0.315373073128244	-3.20225853570307	0.00136354561053282	0.0283823085617735	mRNA cap methyltransferase ; mRNA (guanine-N7-)-methyltransferase [EC:2.1.1.56] E=5e-37
isogroup30305	103.165096310352	-0.956639357069093	0.977031368098558	-0.979128601501146	0.327516441155317	0.901578812249077	103.165096310352	0.85636413650352	0.677800391716787	1.26344591559538	0.206428971836852	0.672795588088606	103.165096310352	2.93973897935431	0.687249097749263	4.27754505459801	1.88965720369142e-05	0.00132303128524481	NA
isogroup3038	52.7694461504834	0.778218228309115	0.377158747216061	2.06337048803299	0.0390774416561974	0.717973775089098	52.7694461504834	-0.874569200078583	0.262210035286478	-3.33537653935736	0.000851839696437599	0.0644321076917028	52.7694461504834	0.201633247942455	0.260832696373516	0.773036704162707	0.439500658758073	0.746946938398012	solute carrier family 39 (zinc transporter), member 4 E=4e-157
isogroup3041	6.48263616044127	-1.00927607971641	0.497704216085423	-2.02786323100624	0.0425742087382816	0.722887570287941	6.48263616044127	0.670630938051212	0.345779911865071	1.93947339055631	0.0524437216041339	0.428720099571672	6.48263616044127	0.920450189508046	0.353827911260463	2.60140639055034	0.00928423990795994	0.0976085802219936	Protein disulfide isomerase (prolyl 4-hydroxylase beta subunit) ; protein disulfide-isomerase A4 [EC:5.3.4.1] E=6e-15
isogroup30415	29.35235080209	1.03427198747379	0.606235968317854	1.7060551361603	0.0879978144962666	0.781343788193247	29.35235080209	0.064291701852009	0.405488494113146	0.158553701980183	0.874020507714475	0.971545037936884	29.35235080209	-3.65319108347598	0.429297458429226	-8.50969650936857	1.74389203938034e-17	1.27591861061262e-13	NA
isogroup30435	155.949495870628	3.02660450266919	1.47195541552464	2.05617946763043	0.039765220621341	0.71926387311753	155.949495870628	-3.17964627251491	1.02044053926682	-3.11595448256052	0.00183350571192381	0.0951407414275928	155.949495870628	0.497820152920107	1.02870983623815	0.483926696706396	0.628437893057649	0.859754271607383	Trypsin ; deleted in malignant brain tumors 1 protein E=2e-21
isogroup30494	2.98310808241844	0.4794924649285	0.780065463123902	0.61468234090033	0.538764524183361	0.940318699348349	2.98310808241844	-0.186027406702696	0.506444470110091	-0.367320442184427	0.71338000757269	0.92680651445384	2.98310808241844	-1.56448088034057	0.54397002255387	-2.87604245725809	0.0040269554181579	0.0575878333489823	NA
isogroup30540	100.557441672082	-0.181734440676127	0.770883405613011	-0.235748284828639	0.81362799979937	0.977489205341887	100.557441672082	-0.362973903862944	0.532643519358587	-0.681457467651235	0.495582070546481	0.848776389069554	100.557441672082	-1.46839191219801	0.537619265801557	-2.73128588501888	0.00630877197160793	0.0759515793297453	NA
isogroup30558	116.570235356666	0.320135006066293	0.246397672881131	1.2992614837752	0.193854207663531	0.851103338217927	116.570235356666	0.00857397431278453	0.171033418661487	0.0501304036362292	0.960018471591865	0.990660981771	116.570235356666	0.476147334091658	0.174275438565258	2.73215398573427	0.0062921725195362	0.0758429657976715	60S ribosomal protein L11 ; large subunit ribosomal protein L11e E=6e-57
isogroup30573	2.57204783096168	-0.774986682498119	1.19050558585263	-0.65097273940389	0.51506408442998	0.937208350160879	2.57204783096168	-0.0637985490939892	0.752879221056322	-0.0847394207592515	0.932468555428076	0.984889151542025	2.57204783096168	-3.0097225791645	0.767548624477306	-3.92121421781467	8.81038948146314e-05	0.00428313718545681	NA
isogroup3060	14.1439323692195	-0.245969199764606	0.570310671536554	-0.431289842607899	0.666257635001696	0.961816850853	14.1439323692195	-0.100956753848555	0.38543820126072	-0.261927213022316	0.793377558877307	0.94945545074651	14.1439323692195	-1.0762702829645	0.389363879090254	-2.76417598232069	0.00570667525003871	0.0711292835892815	RNA-binding protein Sam68 and related KH domain proteins ; KH domain-containing, RNA-binding, signal transduction-associated protein 3 E=4e-89
isogroup30604	6.06510778882654	-0.0693655501971724	0.513369111311362	-0.135118277802074	0.8925183591047	0.988493796983727	6.06510778882654	-0.179675395835213	0.367651596786956	-0.488711044384039	0.625046283561487	0.90032892287757	6.06510778882654	1.14904144514296	0.353181243880258	3.25340449146991	0.00114031050939676	0.0251573163002495	NA
isogroup30612	5.30642837101368	-5.24314128692438	2.06287946876103	-2.54166148159563	0.0110326969512404	0.546785869120099	5.30642837101368	4.76239793580801	1.42145987490755	3.35035692521237	0.000807074910447843	0.0621575113925436	5.30642837101368	1.6034872909948	1.47359813413659	1.08814421913904	0.276531445260735	0.613568557771089	NA
isogroup30613	2.50173613140399	-0.365893761384866	2.14362462558924	-0.17068928814171	0.864468086044178	0.98477599205906	2.50173613140399	-0.535122617318786	1.41647847373844	-0.377783797805599	0.705591210800272	0.924276086163342	2.50173613140399	-5.54605444452691	1.4609945535095	-3.79608153309303	0.000147001169653297	0.00612839918956325	NA
isogroup3064	8.73588227073333	-1.34887583591214	0.76351014656306	-1.76667702712806	0.0772823328264691	0.755700803929958	8.73588227073333	1.69958551507261	0.519020777153586	3.27460015067889	0.00105811625072546	0.070060701795772	8.73588227073333	-0.00794435381217593	0.553266755245721	-0.0143589936262258	0.988543574360626	0.996654348965577	Subtilisin-like proprotein convertase
isogroup30643	2.8536885635021	-2.27696165454819	0.798943408955212	-2.84996612904762	0.00437238850660518	0.484718691173284	2.8536885635021	1.07738782408641	0.551403851257027	1.95389970822712	0.0507130790970724	0.42211859296215	2.8536885635021	1.54228338751879	0.543722249836955	2.83652800300388	0.00456069787420187	0.0619078775447087	NA
isogroup30664	4.48362405329445	-0.875714197167574	0.67540000073844	-1.29658601748612	0.194773666042466	0.851103338217927	4.48362405329445	0.310156939100369	0.477188925904633	0.649966757951031	0.515713694369701	0.857322723087393	4.48362405329445	1.30499785802545	0.46684505458945	2.7953554293792	0.00518426832771306	0.0673126871689664	NA
isogroup30696	79.2046179472919	-0.846769793523911	0.81963790579726	-1.03310228521003	0.301556034047929	0.886078202052882	79.2046179472919	1.20458968306317	0.568267727171451	2.11975733525992	0.0340265150147011	0.372586457178525	79.2046179472919	1.83122719306256	0.578243070599806	3.16688134483487	0.00154083174242411	0.030801900118705	NA
isogroup3073	6.96745916389435	0.470118997022067	0.501040213181493	0.938285959198597	0.348097473439282	0.910310095725064	6.96745916389435	-0.309063652893689	0.328709149778782	-0.940234408143752	0.347097336004105	0.781290859046969	6.96745916389435	-1.32663626479309	0.344840207977322	-3.84710435182296	0.000119522071264136	0.00531600750397598	Intermediate filament-like protein, sorting nexins, and related proteins containing PX (PhoX) domain(s) ; serum/glucocorticoid-regulated kinase 3 [EC:2.7.11.1] E=8e-08
isogroup30741	9.6643634476929	-1.07578655320283	1.02231336714417	-1.05230606170009	0.29265915147377	0.8836415270564	9.6643634476929	0.382363828913501	0.722000312295803	0.529589561668841	0.596396533177772	0.891244941788229	9.6643634476929	2.94118791033048	0.725197365996459	4.05570682994572	4.9982920446531e-05	0.00273932612319883	NA
isogroup30836	17.7312470127253	-1.62015417962819	1.29044697337408	-1.25549845368077	0.20929786907971	0.851560403853089	17.7312470127253	0.582823642954466	0.896528766237329	0.650089171595172	0.515634623360048	0.857322723087393	17.7312470127253	2.53402863139318	0.90599668741748	2.79695132066803	0.00515873051555669	0.0670405893731271	NA
isogroup3087	9.73485083767974	-0.0785193518923618	0.551177459154526	-0.142457480051535	0.88671866277084	0.987444504686456	9.73485083767974	-0.29071381460133	0.387245899711742	-0.750721479085333	0.452820293615764	0.830318977331996	9.73485083767974	0.986129257137794	0.37908090167834	2.60136887079199	0.00928525549572986	0.0976085802219936	Uncharacterized conserved protein
isogroup30967	3.20609147416719	2.05236905294145	0.879381210786905	2.33387867260082	0.0196020757953422	0.643353724041091	3.20609147416719	-2.46861824551064	0.637873154251928	-3.87007703499568	0.000108800968121212	0.019655365018737	3.20609147416719	-0.0117791526282735	0.531938849185175	-0.0221438096621761	0.982333239975966	0.993879713791628	NA
isogroup31013	2.74127230005068	-1.01586139672398	1.03054953380146	-0.985747276966592	0.324257143592074	0.898789898244644	2.74127230005068	0.796784104910616	0.64946932625137	1.22682330435761	0.219889009792587	0.685916836558288	2.74127230005068	-2.52636898183317	0.702510336241766	-3.59620186565301	0.000322897263715721	0.0108122555147646	ACK and related non-receptor tyrosine kinases
isogroup31096	2.81943622090617	1.40306902432118	1.7819165662231	0.787393220825754	0.43105171397916	0.92229561787645	2.81943622090617	-1.12451266849494	1.32000523822562	-0.851900156098272	0.394269510204783	0.806065651234159	2.81943622090617	4.87517815533369	1.24684562613776	3.91000942950337	9.22925182129744e-05	0.00439907628342168	NA
isogroup31113	6.36092230916299	0.295238681419035	1.2361463892764	0.238837959630217	0.81123123434206	0.977008737873954	6.36092230916299	-0.969513543908939	0.837478562902051	-1.15765774415688	0.247003734468303	0.707081302378429	6.36092230916299	-2.2863791107858	0.835476556823645	-2.73661671546867	0.00620745704313943	0.0753181748857871	NA
isogroup3113	3.8331212283921	-0.0790490672264063	1.05097889507798	-0.0752147046878054	0.940043884846613	0.997942715097222	3.8331212283921	-0.0753300235198107	0.76091332338615	-0.0989994802359138	0.921138682789573	0.982160452773536	3.8331212283921	2.72174971024333	0.749046691549676	3.63361822560407	0.000279474299463605	0.00973972194003386	Ras GTPase-activating protein ; Ras GTPase-activating protein 3 E=4e-44
isogroup31152	3.39307361736323	-0.108590978454313	2.30009069448543	-0.0472116072269086	0.962344576609552	0.997942715097222	3.39307361736323	1.12366516599233	1.48926667376328	0.754509038433592	0.450543620165435	0.830318977331996	3.39307361736323	-9.24908223561007	1.60733841418095	-5.75428432121627	8.70096109246823e-09	2.82935919257973e-06	NA
isogroup31174	3.97474553910697	-2.25173836969042	1.19606713264473	-1.88261871615132	0.0597520581105318	0.732080557071421	3.97474553910697	1.60964947563568	0.783220415462894	2.05516792445247	0.0398627880734531	0.388653246982498	3.97474553910697	-2.11045181341123	0.813181502225659	-2.59530228815458	0.00945077587228579	0.0986358715754786	Malate synthase ; malate synthase [EC:2.3.3.9] E=6e-90
isogroup31261	4.98792710177625	-0.585104888855225	0.778468030892314	-0.751610683594228	0.452285216624776	0.927320943655646	4.98792710177625	-0.0406903127954239	0.509986251115607	-0.0797870779975203	0.936406601821398	0.985616924187673	4.98792710177625	-1.63034357203052	0.514966486193171	-3.1659216973179	0.00154592402281713	0.0308152584761048	NA
isogroup31284	2.94882377444567	-1.15686555595403	0.905076825630671	-1.27819597540563	0.201180334845801	0.851103338217927	2.94882377444567	0.57549253651594	0.65187917094936	0.882820869514554	0.37733306287209	0.800509962570006	2.94882377444567	2.30497905558745	0.642015147895969	3.590225344591	0.000330392204897868	0.0109877934869784	NA
isogroup31324	5.31331310194293	2.3414554308531	0.922303824397814	2.5387029403048	0.0111264251810208	0.546785869120099	5.31331310194293	-2.52408896834319	0.656686034760288	-3.84367693956604	0.000121204538986439	0.0213685062528742	5.31331310194293	0.0185129947039115	0.601607700022111	0.0307725361614073	0.975450943011952	0.991920110136155	NA
isogroup31358	113.467935849125	0.0389811803969532	0.383168684771181	0.101733732286165	0.918968026550325	0.99432547526563	113.467935849125	-0.261032607502847	0.264034041069766	-0.988632399236255	0.322843028398624	0.768068385727383	113.467935849125	-0.755125721102422	0.266468910037297	-2.83382298143798	0.00459948025037833	0.062146070640615	NA
isogroup31380	103.227297046358	1.26107394847792	0.518853505250801	2.43050097130663	0.0150779656409192	0.601187660009728	103.227297046358	-1.18470072461834	0.359756550888175	-3.29306227139861	0.000991025227045001	0.0687283040158744	103.227297046358	-0.0188439957407872	0.361869077381293	-0.0520740702055947	0.958469673904194	0.987243389841381	NA
isogroup31390	18.1765873813852	-1.01840547603026	0.506589353578432	-2.01031756557155	0.044397588934505	0.722887570287941	18.1765873813852	0.830061538056116	0.352059954379507	2.3577277896291	0.0183871704733935	0.294698209788792	18.1765873813852	1.0848678590972	0.361189057410451	3.00360112478261	0.00266804865212516	0.0437195475101316	SCF ubiquitin ligase, Rbx1 component
isogroup31432	10.8941105149867	0.598979350452755	1.3467387940972	0.444762824890841	0.656491162289021	0.960325634107034	10.8941105149867	-0.306057531004749	0.945938924182126	-0.323548934482605	0.746279554246211	0.938052993320615	10.8941105149867	2.95852763040825	0.955151060660443	3.09744474173809	0.00195196783945139	0.0360349738377273	NA
isogroup31437	2.84883824669158	-1.02347007748725	1.57471482656281	-0.649939951172759	0.51573101059156	0.937208350160879	2.84883824669158	0.509957927518749	1.03917020590011	0.490735708763929	0.623613386985411	0.90032892287757	2.84883824669158	-3.01295932840704	1.06665319080055	-2.82468505639188	0.00473271098687094	0.0630726410481626	NA
isogroup31459	5.49979000781655	-0.177721739791958	0.575406468641486	-0.308862950761663	0.75742578075373	0.97182156337627	5.49979000781655	-0.0320760386101579	0.36839695883025	-0.087069227476815	0.930616485383215	0.984577739655296	5.49979000781655	-1.63059667303027	0.386493055194168	-4.21895465162003	2.45437628277268e-05	0.00160904785514798	NA
isogroup31492	3.30335060611125	-9.55800077818656	4.01982019047357	-2.37771848622427	0.0174201195195613	0.618710215848885	3.30335060611125	5.88143579183378	2.79144920244171	2.1069470964004	0.0351221655859822	0.373309101394704	3.30335060611125	7.57311635889548	2.8460320105529	2.66093857371065	0.00779231714857742	0.0873085580667177	NA
isogroup3152	9.72066899955809	-1.68496377250273	0.747552696922253	-2.25397323752545	0.0241978516546335	0.660584245151026	9.72066899955809	1.50608627420235	0.493806523029246	3.04995216540133	0.00228877816551632	0.107784819064146	9.72066899955809	-1.77266492960875	0.51948215769622	-3.41236922836792	0.00064400818316286	0.0174514291559669	NA
isogroup31585	5.23977822691398	-0.207568748763242	0.763269347921269	-0.271946920610065	0.785662832831627	0.976308376514678	5.23977822691398	-0.0651335063066123	0.555484928786195	-0.117255217794904	0.906657811181665	0.97991903028446	5.23977822691398	2.43881089597997	0.539168952459506	4.52327769404181	6.08892681952436e-06	0.000578566663312337	NA
isogroup316	16.5726219233447	-0.28531837112126	0.362773498234671	-0.78649177106287	0.431579438128869	0.922522004229301	16.5726219233447	0.314581460323801	0.257769064406458	1.22040036514141	0.222313139013508	0.68839691880324	16.5726219233447	1.29845383346387	0.261386525287772	4.9675622415285	6.77998005349552e-07	0.000106678976476129	Serine/threonine protein phosphatase
isogroup31610	78.6115049334359	-0.631379324568321	0.521556874458338	-1.21056658532982	0.226061557109278	0.863954221347964	78.6115049334359	-0.289721808502259	0.358926351247914	-0.807190131053223	0.419556950683756	0.817624783075105	78.6115049334359	-0.998423562807897	0.360247128534311	-2.77149624167734	0.00557993164528507	0.0703889135909107	Glyceraldehyde 3-phosphate dehydrogenase ; glyceraldehyde-3-phosphate dehydrogenase, spermatogenic [EC:1.2.1.12] E=2e-47
isogroup31640	22.8099977910956	-0.872422570883517	0.424692571573329	-2.05424495100424	0.0399519897608463	0.719743842062923	22.8099977910956	1.12783337514335	0.28682737844459	3.93209804886612	8.42077046496661e-05	0.0180740995662283	22.8099977910956	-0.450952513981775	0.304412471416644	-1.48138646187253	0.138503620222083	0.44033137676713	NA
isogroup31666	4.41698907932039	-0.410974842924307	0.821869332500774	-0.500048884503085	0.617040656795544	0.957508773214425	4.41698907932039	0.28744098917064	0.596641009769053	0.481765390685938	0.62997261777115	0.901371280284668	4.41698907932039	2.4848525063262	0.59256891630278	4.19335614468264	2.74857404694389e-05	0.0017411205207329	NA
isogroup3168	53.1897296194034	-0.722211610593002	0.358478133052139	-2.01466015358867	0.04394026996758	0.722887570287941	53.1897296194034	0.778696036378779	0.247486388208936	3.14641965569992	0.00165282665284251	0.0916129257994106	53.1897296194034	0.565048658011391	0.254432960592184	2.22081548198889	0.0263634615358549	0.18179157106428	FERM domain-containing protein KRIT1
isogroup31763	9.2486710277255	0.162118664103768	0.64939093128191	0.249647256058447	0.80286015032815	0.976835285939664	9.2486710277255	-0.164013174747192	0.435449152572406	-0.376652873885017	0.706431588952418	0.924475795252809	9.2486710277255	-1.5116704246313	0.446873478649544	-3.38277050855555	0.000717585689484127	0.0187843137642598	NA
isogroup31783	5.47181681872729	-0.924648756071939	2.45049670234712	-0.377331157061463	0.705927520535777	0.968337906931605	5.47181681872729	0.966666972949731	1.61612322744496	0.598139397128771	0.549746924490309	0.87277154729692	5.47181681872729	-8.13208430915429	1.69943630839696	-4.78516568639462	1.70846338103648e-06	0.000211863937751753	DNA-bridging protein BAF
isogroup31852	14.4996769099204	1.04345127483392	0.528013970348227	1.97618118730033	0.0481342598102232	0.724560036576927	14.4996769099204	-1.45712291903944	0.372750613631584	-3.90910937702605	9.26370168432392e-05	0.0180740995662283	14.4996769099204	0.403663583013526	0.351221198827455	1.14931440460071	0.250426360516463	0.585982027215563	NA
isogroup3187	4.16767790764453	-0.661608232212383	0.813872398568433	-0.812913957244556	0.416267391670606	0.920266013342798	4.16767790764453	0.33380233715338	0.582352505505334	0.573196361306498	0.566511747816487	0.879250352761735	4.16767790764453	1.98800737294612	0.578306452219479	3.43763650797317	0.000586814852746635	0.0162629957201544	Predicted patched transmembrane receptor
isogroup3188	8.13350843823827	0.0631557996590578	0.747524313690317	0.0844866160235984	0.932669543659893	0.995556805290353	8.13350843823827	-0.0619340365898252	0.543844444241766	-0.113881896276746	0.909331416870201	0.980513330256424	8.13350843823827	2.92607017129411	0.537192611017259	5.44696652798916	5.1236100285305e-08	1.17146539917948e-05	NA
isogroup3192	24.7491299693779	0.854217609495696	0.31497467355239	2.71201998516752	0.00668745607350393	0.499309896499676	24.7491299693779	-0.631273749640531	0.215766117257362	-2.9257316100635	0.00343647267497336	0.130106910506774	24.7491299693779	-0.574820884368142	0.217483607333391	-2.64305384399374	0.00821619683007444	0.0902670297381719	cubilin E=6e-19
isogroup32096	6.1427352174772	-0.352602580940111	0.641763841561198	-0.549427309713097	0.582712236653355	0.949760116150696	6.1427352174772	0.310060161114181	0.414565045140395	0.747916797976002	0.454510344713696	0.831326434499575	6.1427352174772	-1.85764331146608	0.441596900308729	-4.20664934506417	2.59184825139093e-05	0.00167816440100016	NA
isogroup32247	6.3010209370062	-0.0617824400606932	0.694966648435225	-0.0888998633240912	0.929161492175	0.995275087993618	6.3010209370062	-0.0633323574533285	0.493601536581894	-0.128306645663817	0.897906306098465	0.977414517462456	6.3010209370062	1.38349169495371	0.489151777771309	2.82834849595605	0.00467888417152876	0.0628129468642021	NA
isogroup3226	29.3088098237043	-0.337644731204889	0.279089984792097	-1.20980597514601	0.226353352904646	0.863954221347964	29.3088098237043	0.112432866124096	0.194319478601039	0.57859802287209	0.562860439119452	0.87844889138598	29.3088098237043	0.694177932842499	0.194777218078324	3.56395855578632	0.000365303657665357	0.0117560614990331	Neurexin IV ; coagulation factor VIII E=2e-24
isogroup3227	26.7911591888409	-2.55143390478697	0.772302426114412	-3.30367200530973	0.000954274087051144	0.354869897834987	26.7911591888409	1.74357824060435	0.532133047061274	3.27658327223489	0.00105071323729772	0.0698867581880794	26.7911591888409	0.590812264039447	0.5404861957268	1.09311258772293	0.274344369858596	0.611903744599769	Predicted sugar transporter ; glycoside/pentoside/hexuronide:cation symporter, GPH family E=3e-33
isogroup32280	81.8529631269694	-0.25176978514823	0.229464819130174	-1.09720429520572	0.272552095972913	0.878840201285049	81.8529631269694	0.491030559833608	0.157117823942772	3.12523778341316	0.00177661384644026	0.0948477692255544	81.8529631269694	-0.116928663014923	0.163158706987447	-0.716655979775075	0.473586394014553	0.770540604455784	NA
isogroup32391	4.65560761043849	0.392503495137596	0.854419410432293	0.45938035857473	0.645961050448188	0.959372295446345	4.65560761043849	-0.265332110522525	0.613549780389231	-0.432454087676799	0.665411414428284	0.912158202209968	4.65560761043849	1.94668118306626	0.607360543239669	3.2051492391696	0.00134992467837077	0.0283000685080223	NA
isogroup324	6.34720651834177	-1.80114553882962	0.671773049965007	-2.68118159685543	0.00733626923716465	0.499309896499676	6.34720651834177	1.84574554396503	0.457292365636032	4.03624832310036	5.43127295822313e-05	0.0155834935681724	6.34720651834177	0.679929224152411	0.497300023959829	1.36724148681588	0.171549625507074	0.49051392923963	NA
isogroup32485	4.904834866021	-0.794877703618424	1.37675355712447	-0.577356564292183	0.563698609979601	0.948538940151136	4.904834866021	0.334393058651044	0.924132980955299	0.361845173305441	0.717467732804312	0.928838838135042	4.904834866021	-2.47307857984925	0.940583898252345	-2.62930142057966	0.00855604862034628	0.0926195648381012	NA
isogroup325	13.3699789840543	-1.44412909967545	0.687405772370566	-2.1008393553276	0.0356550704379838	0.708094965881371	13.3699789840543	1.50657581296528	0.470219100263155	3.20398684809302	0.00135538668060211	0.0806234686880109	13.3699789840543	0.123126928020577	0.490587136258327	0.250978712894222	0.801830567199322	0.933809195561739	G protein-coupled receptors
isogroup3250	8.09039488381516	-0.569981680022599	0.519248348610319	-1.09770533030689	0.272333181465317	0.878840201285049	8.09039488381516	0.402304188585894	0.34009128974518	1.18292999767012	0.23683689181724	0.699662973920798	8.09039488381516	-0.971440377300953	0.359014882269137	-2.70584988332798	0.00681298360197639	0.0796917578319108	RNA helicase ; regulator of nonsense transcripts 1 [EC:3.6.4.-] E=8e-179
isogroup32522	8.95429107839533	0.0659806478307775	1.09412936724951	0.0603042471994363	0.951913319328578	0.997942715097222	8.95429107839533	-0.887943125833188	0.74374187472355	-1.19388615326149	0.232522504672597	0.69571709251188	8.95429107839533	-2.02518509663008	0.740538557459748	-2.73474632242922	0.00624283669240112	0.0754347062922424	NA
isogroup32552	55.6433603815067	-2.56213946570023	1.62544924860502	-1.57626543424785	0.114964644114098	0.802769861125304	55.6433603815067	1.58498558296071	1.1205665967388	1.41445014296653	0.157229776270604	0.618479977677137	55.6433603815067	-3.69945406810435	1.13202186496991	-3.268005842098	0.00108308129949962	0.0245716723342294	NA
isogroup32553	2.80071096987501	0.301759227168737	0.762918735992619	0.395532594668977	0.6924498714794	0.967393417484156	2.80071096987501	0.11250825156621	0.490218396280491	0.229506384133809	0.818475359223136	0.957288709227249	2.80071096987501	-1.49132313942424	0.545124512517451	-2.73574771484248	0.00622387221696029	0.0754195424227218	NA
isogroup32613	4.1340702971616	-1.57751123690234	1.40692780867452	-1.12124533126438	0.262183448801442	0.877723725992107	4.1340702971616	-0.116685424680835	0.99983136599746	-0.11670510512983	0.907093744616226	0.979952700920924	4.1340702971616	3.60947307181275	0.972128927086244	3.71295717187575	0.000204851563326726	0.00776578478279789	NA
isogroup32635	3.58865505060617	2.25941332705517	1.33896843469907	1.68742837284507	0.0915210119791851	0.785555930364806	3.58865505060617	-1.44041209643131	1.02680208105092	-1.40281376811884	0.160672380270681	0.624422231161901	3.58865505060617	4.66772259764184	0.947300588075153	4.92739332836931	8.33338922790187e-07	0.000123303083385379	large subunit ribosomal protein L34e E=3e-05
isogroup32683	10.503225963191	-0.473050189520928	0.622036599161924	-0.76048610348374	0.446964072717872	0.926605364045657	10.503225963191	0.429855127607034	0.443069999814453	0.970174301548392	0.331959617940264	0.772077569627667	10.503225963191	2.10934855986612	0.448756785315283	4.70042711083278	2.59617912310571e-06	0.000301507056415919	NA
isogroup3269	17.7092616808981	0.100092280331061	0.460105922785387	0.217541821077031	0.827786118759237	0.980491684944464	17.7092616808981	-0.00440981857109584	0.308907142576443	-0.0142755474487113	0.988610147953686	0.997165519701383	17.7092616808981	-1.30720520476187	0.319365012390387	-4.09313842796269	4.25573477383108e-05	0.00241372740098722	Peroxisomal phytanoyl-CoA hydroxylase ; phytanoyl-CoA hydroxylase [EC:1.14.11.18] E=2e-124
isogroup3271	21.7816805976657	-1.2498093940825	0.321049750502359	-3.89288386652495	9.90595800097801e-05	0.161059870475901	21.7816805976657	0.750102807966527	0.222347478332351	3.37356111970527	0.000742025712537146	0.0585489618125607	21.7816805976657	0.944631037430606	0.225920876207719	4.18124722817594	2.8991442582118e-05	0.00182073725023233	TNF receptor-associated factor ; TNF receptor-associated factor 2 E=6e-39
isogroup32760	3.689227098502	-0.524437733584137	1.53918569955791	-0.340724146368283	0.733311259067086	0.971346243664659	3.689227098502	0.539319899400207	1.01663313534883	0.530496086196478	0.595768021874446	0.890745042990168	3.689227098502	-3.72919398732842	1.06060532900004	-3.51609961345789	0.000437936640819737	0.0133059508425821	NA
isogroup3293	17.5844709695997	-0.358371894221384	0.469021874222224	-0.764083540486613	0.444817460268107	0.926472567900251	17.5844709695997	-0.00926496507768158	0.331625010604655	-0.0279380769887913	0.977711539241376	0.994721598326412	17.5844709695997	1.67350694651263	0.328579194082161	5.09316163851255	3.5214122936725e-07	6.06221483450703e-05	N-arginine dibasic convertase NRD1 and related Zn2+-dependent endopeptidases, insulinase superfamily ; insulysin [EC:3.4.24.56] E=4e-163
isogroup32987	4.11988182557341	-0.286422011566421	0.972030472131384	-0.294663613722293	0.768250861665443	0.973348233932305	4.11988182557341	-0.139070119004856	0.691113510630331	-0.201226161644586	0.840521735831316	0.963119355144886	4.11988182557341	1.93962413001606	0.678797610538803	2.85744101025409	0.00427072008469703	0.0595175685708301	NA
isogroup32994	2.68332532726262	0.240790260258673	1.19343545694636	0.201762281200177	0.840102570317523	0.982985839713443	2.68332532726262	0.0479752033139063	0.764595025146781	0.0627459004257795	0.949968846124429	0.98948724584594	2.68332532726262	-3.31054872307081	0.824956119782127	-4.01299977500031	5.99519705002697e-05	0.00314436266785106	NA
isogroup3307	5.27862778847771	-0.763672799914237	0.7691328772865	-0.992900996000163	0.320758204364977	0.897339836410732	5.27862778847771	0.107750386998858	0.541156560250894	0.199111301448332	0.842175680953446	0.963185133847032	5.27862778847771	1.37420730154951	0.530455664031103	2.59061669943623	0.00958041326441876	0.0994962294522638	NA
isogroup3309	28.9059695898907	-1.06301172885257	0.398688022384745	-2.66627455345708	0.0076697028423301	0.506385819760905	28.9059695898907	1.1440601187938	0.271275303053342	4.21733975012404	2.47201377708281e-05	0.0109615083636523	28.9059695898907	-0.139955299455431	0.284301009066464	-0.492278588510786	0.622522414410181	0.855987654659422	Predicted RNA-binding protein ; La-related protein 7 E=1e-120
isogroup33109	7.35425132409558	3.31476952175975	1.33008851396981	2.49214205441593	0.0126975242567142	0.567918928980133	7.35425132409558	-2.92478769630665	0.958648501870616	-3.05094900852554	0.00228119312458438	0.107784819064146	7.35425132409558	2.50921058453254	0.898036434244395	2.79410777653335	0.00520431305347049	0.0674532443856808	NA
isogroup33192	3.17285046689807	-0.239911765839236	1.25689566373924	-0.190876436891749	0.848622401382916	0.983298282608911	3.17285046689807	-0.457159315914431	0.804466943452844	-0.56827607353543	0.569847522933067	0.880391492127702	3.17285046689807	-3.52452579220487	0.81930765279837	-4.30183433557193	1.69389941431888e-05	0.00122500721286504	NA
isogroup33206	12.980095384192	-3.26741587472763	2.03824086176877	-1.60305680060412	0.108922114318323	0.801005663952287	12.980095384192	5.09236701515742	1.3851978744054	3.67627406109277	0.000236665270249575	0.031648777044929	12.980095384192	-0.175476815573905	1.48108815021294	-0.118478306337591	0.905688683053748	0.971925881200054	NA
isogroup33242	7.80433683086112	0.180660787577515	0.625756942680436	0.288707603951867	0.772805143272736	0.97381117395975	7.80433683086112	-0.287092354872666	0.453228968055241	-0.633437787757808	0.526447795105458	0.862601820564535	7.80433683086112	1.94862972518474	0.439891723357272	4.4297940191116	9.43231358618033e-06	0.000796766677594571	NA
isogroup33254	13.0888095972802	-0.873789886471433	0.743007851841133	-1.17601702903439	0.239588071243014	0.868870445229004	13.0888095972802	0.401061549186676	0.517740271835535	0.774638503133627	0.43855329899424	0.824811640441477	13.0888095972802	1.47518806510457	0.522472039664807	2.82347753202445	0.00475057555037907	0.0631956109351791	NA
isogroup33347	3.56251802473656	0.558065974724979	2.1349844634903	0.261391117485064	0.793790906220074	0.976308376514678	3.56251802473656	-0.53583125748908	1.40856459609448	-0.380409431682988	0.703641514486878	0.923365497930479	3.56251802473656	-6.35252196957889	1.47026016130303	-4.32067884091269	1.5554992803246e-05	0.0011707431151778	NA
isogroup3343	10.6068465173638	0.348733095472799	0.477754669815263	0.729941782898001	0.465425770842157	0.930559265700916	10.6068465173638	-0.289246392827515	0.320813330335491	-0.901603410696918	0.367267578567645	0.792425018752632	10.6068465173638	-0.94510245829651	0.329051223145608	-2.87220466546722	0.00407618882558636	0.0579658611125415	Glucose-repressible protein and related proteins
isogroup33442	2.93758139481456	1.36320412966668	1.44873453018456	0.940961992182936	0.346724337030507	0.909250398524626	2.93758139481456	-1.2886528795545	1.07765596611129	-1.19579246074662	0.231777558753923	0.695690268726989	2.93758139481456	4.16784815404166	1.00396150781347	4.15140234123003	3.3044426421532e-05	0.00200700084221034	NA
isogroup33458	2.53460528461556	1.63098064973411	0.883447417057093	1.846154754934	0.0648697383634773	0.741732489791534	2.53460528461556	-1.04621943905179	0.585173501669269	-1.78787904111745	0.073795525014667	0.484020581595528	2.53460528461556	-1.90944457839105	0.607893786069147	-3.14108257420788	0.00168324566763323	0.0329290559551832	NA
isogroup3346	23.3363167386562	-0.206760310768321	0.337888132009035	-0.611919422972785	0.54059107027963	0.940479099207397	23.3363167386562	0.269334890245529	0.226345398344712	1.18992872050947	0.234074408996489	0.697883216553714	23.3363167386562	-0.741851358885317	0.236915533495192	-3.13129049809801	0.00174039911614134	0.0335537025909041	FOG: Leucine rich repeat ; E3 ubiquitin-protein ligase LRSAM1 [EC:6.3.2.19] E=5e-52
isogroup33561	16.2368217740595	-1.74881970567577	0.703940823547065	-2.48432772638998	0.0129796293505623	0.567918928980133	16.2368217740595	1.78447626580338	0.478173234951451	3.73186145808549	0.000190070032586853	0.027449268133641	16.2368217740595	-0.659891153852492	0.497929681307838	-1.32526976925588	0.185081691957148	0.510037739813361	NA
isogroup33563	8.29377965239708	-0.572920610222571	0.86712687584367	-0.660711397816091	0.508797412919932	0.937208350160879	8.29377965239708	-0.474016515283829	0.611120004803699	-0.775652100336806	0.437954429093415	0.824811640441477	8.29377965239708	1.74542824148844	0.592049900159991	2.94811001744409	0.0031972325778142	0.0490924494345804	NA
isogroup33638	11.5721774323446	0.35790054153094	0.781089265309832	0.458206964845398	0.646803756532278	0.959372295446345	11.5721774323446	-0.462471444206945	0.526997461247194	-0.877559150118975	0.380183005932931	0.802078709027765	11.5721774323446	-2.22296630524248	0.53548262717678	-4.15133226069837	3.30545481427384e-05	0.00200700084221034	NA
isogroup3364	33.7530358615596	-0.443556794619947	0.326495411756457	-1.35853913607463	0.17429267304335	0.838175174525094	33.7530358615596	0.399981433934814	0.226666734527266	1.76462344494004	0.0776270725119587	0.491109239090376	33.7530358615596	0.715868533059808	0.23174535344382	3.08903079359194	0.00200810623992589	0.0367767441912835	aldehyde dehydrogenase family 9 member A1 [EC:1.2.1.47 1.2.1.3] E=1e-105
isogroup3367	8.59123829338613	0.876174841046244	1.56792701449857	0.558810986062672	0.57629072396544	0.948538940151136	8.59123829338613	-0.579210614028909	1.11219724376726	-0.520780479608988	0.60251970292153	0.892917846146521	8.59123829338613	4.1895681648586	1.11859253571545	3.745392563503	0.000180111914547778	0.00708488614402591	FOG: Reverse transcriptase ; superkiller protein 3 E=5e-57
isogroup33683	46.5119742568391	-5.51645261439279	1.37012374072556	-4.02624409053119	5.66748573160679e-05	0.138220531184337	46.5119742568391	6.30643039356411	0.942295185548225	6.69262720460048	2.19199057942881e-11	3.20753981487818e-07	46.5119742568391	-0.769242193745393	0.970168611286709	-0.792895363544248	0.427838788861547	0.738380542034455	NA
isogroup33760	3.99155607865617	0.264715856194122	0.825439860685048	0.320696720381821	0.748440232882295	0.971346243664659	3.99155607865617	-0.12967474472123	0.538319293299759	-0.24088816123672	0.80964179796848	0.954365106305201	3.99155607865617	-2.00045704606112	0.567933369920646	-3.52234461296161	0.000427747715781902	0.0130946282950556	NA
isogroup33938	23.1683597680227	0.233989394480949	0.642211967432713	0.364349165613244	0.715597290321719	0.969388552978866	23.1683597680227	-0.56915719037923	0.440471231897884	-1.29215519462388	0.196303404658192	0.66554859137241	23.1683597680227	-1.25749005602506	0.44175248771203	-2.84659416982115	0.00441896571538187	0.0610350316929715	NA
isogroup33940	2.78132601410483	-0.132972858072486	0.888655983550126	-0.14963367212278	0.881053640745632	0.986793564870328	2.78132601410483	-0.145242806623387	0.640371626435906	-0.226810184317129	0.820571344129309	0.958165754672211	2.78132601410483	1.65527025586064	0.618140976837167	2.67781997616488	0.00741030348610751	0.0843371814270596	NA
isogroup34028	3.08529291611974	-0.951155310945418	0.895308710343275	-1.06237692089551	0.288064606811858	0.883060008079062	3.08529291611974	0.490657466278127	0.646241422125325	0.75924793657528	0.447704255339328	0.829235939417422	3.08529291611974	2.39548207855478	0.638174311106109	3.75364855160471	0.000174279170447616	0.00692996494880424	NA
isogroup34065	7.25145734653954	-6.41479652259065	1.57246521265985	-4.07945210548723	4.51419688150473e-05	0.138220531184337	7.25145734653954	4.47888518821063	1.08723571901352	4.1195162280673	3.79668685712153e-05	0.0129202136698277	7.25145734653954	3.31640898033181	1.12165939251113	2.95669880043277	0.00310951706263244	0.0480481131758188	NA
isogroup34150	8.6436039237973	-0.969165869018587	1.01355165450587	-0.956207672998256	0.338967324146642	0.908798367938663	8.6436039237973	0.514822464370683	0.711344731693959	0.723731323833259	0.46923069865057	0.835541863538317	8.6436039237973	2.38695840574044	0.719827212363117	3.31601579482429	0.000913106679321173	0.0217613844275354	NA
isogroup3419	5.76886145199564	-0.373540621623544	0.676893613014173	-0.551845392601929	0.58105428430891	0.949583129583681	5.76886145199564	0.151804668425604	0.485410044096444	0.312734914062559	0.754482067528759	0.940673434357356	5.76886145199564	1.6734701492125	0.479060859948274	3.49323079617314	0.000477213870789718	0.0141644433494238	FOG: Immunoglobulin C-2 Type/fibronectin type III domains ; neural cell adhesion molecule E=2e-139
isogroup3419.1	10.2925256712471	-0.621257364680847	0.637627458790629	-0.97432655403387	0.329894424050299	0.903827954901333	10.2925256712471	0.0515655837331174	0.426141368282876	0.121005815372723	0.90368642904356	0.979239004457525	10.2925256712471	-1.39144319148563	0.429717333976862	-3.23804296793983	0.00120352681818556	0.0261293886209336	NA
isogroup3423	21.1374926227317	-0.671168455966447	0.735521722421639	-0.912506640533587	0.361502075454185	0.910310095725064	21.1374926227317	0.252677128700301	0.512722703959695	0.492814394113827	0.62214373914048	0.900086006994402	21.1374926227317	1.55766852898899	0.516959134027941	3.01313668036438	0.00258562435978345	0.0430927576955708	Gamma-glutamyltransferase ; gamma-glutamyltranspeptidase [EC:2.3.2.2] E=4e-176
isogroup3425	9.92980342004461	-4.25277127542031	1.21546559028879	-3.49888249358822	0.000467212434040501	0.280151298690388	9.92980342004461	4.48661206978397	0.831659317239963	5.3947716051252	6.86107694713768e-08	0.000125497673709332	9.92980342004461	0.452201071130304	0.879368831672668	0.514233680843749	0.607088622417356	0.846614677578687	NA
isogroup34276	53.8570723066505	1.39499576908009	0.515451680914634	2.70635603827067	0.00680260698475327	0.499309896499676	53.8570723066505	-1.34386828592242	0.358994262326155	-3.74342552779153	0.000181528421813275	0.0273845917153985	53.8570723066505	0.37193194180027	0.357803042794193	1.03948792300853	0.298577871915565	0.636087169108904	NA
isogroup34383	20.8687796659136	0.321367050360778	0.563730614342005	0.570072020544569	0.568628851259893	0.948538940151136	20.8687796659136	-0.460036078855646	0.403160057511318	-1.14107553634013	0.253838490604603	0.713657254837074	20.8687796659136	2.62300069300438	0.397560049198248	6.59774717880769	4.17452340466275e-11	4.07238673202866e-08	NA
isogroup34390	778.458231038561	1.1974216758678	0.528981899070462	2.26363449859425	0.0235966041877881	0.660260478464407	778.458231038561	-1.51635764321476	0.366595782972891	-4.13632047515094	3.52919221863112e-05	0.0125756842993053	778.458231038561	0.928045629657342	0.370029058373025	2.50803446015254	0.012140482669294	0.115147040559124	NA
isogroup34464	6.83664098752043	0.108084253237012	1.29768405576387	0.0832901142284508	0.933620860685166	0.995608978363065	6.83664098752043	-0.104976505768406	0.914843988179413	-0.114747986678378	0.908644877236472	0.980401156805876	6.83664098752043	2.84416102242899	0.923537787956981	3.07963686978174	0.00207253117265695	0.0376737250304214	NA
isogroup34466	2.6422858339235	-1.83571832647885	1.1370995022721	-1.6143867118144	0.106443572192908	0.801005663952287	2.6422858339235	1.79480496418532	0.808959740862554	2.21865795480948	0.0265100035070277	0.338204778830284	2.6422858339235	2.61530743400254	0.853540945083544	3.06406792675489	0.00218349326663597	0.0388698989911	NA
isogroup34501	14.9087562653411	0.417857559564763	0.645487248890021	0.647352151856307	0.517404055835789	0.937208350160879	14.9087562653411	-0.540718188648975	0.457611670734143	-1.18160926224085	0.237360776684455	0.70019961711291	14.9087562653411	1.94995934063158	0.452242568004181	4.31175541311173	1.61963539490259e-05	0.00118500623668048	NA
isogroup34509	5.96704597646889	-0.301018252357579	0.606989583162425	-0.495919964209714	0.619950880091788	0.958004147500021	5.96704597646889	0.550915557638745	0.430750988405389	1.27896527800945	0.200909283343386	0.668430147229713	5.96704597646889	1.33348446109941	0.447523839489094	2.97969480826263	0.00288535696927806	0.0463971742103801	NA
isogroup3452	20.0016463547028	0.877873925980051	0.349743185343348	2.51005298392942	0.0120713047956493	0.555469820989734	20.0016463547028	-0.460379240184241	0.238448271073022	-1.930730040996	0.053516445837697	0.431219190665122	20.0016463547028	-0.693328643633307	0.245545139063009	-2.82363009212491	0.00474831515621023	0.0631956109351791	HAT (Half-A-TPR) repeat-containing protein ; U3 small nucleolar RNA-associated protein 6 E=5e-159
isogroup34600	3.22520222602162	0.391637643249239	0.980244357288836	0.399530627579874	0.689502260916222	0.966563811573832	3.22520222602162	-0.158445844813106	0.715883112639869	-0.221329211453006	0.82483610648136	0.959445687292667	3.22520222602162	2.36816432026029	0.706343862663709	3.35270743534128	0.000800252487464059	0.0199830966707536	NA
isogroup34615	3.2033710963898	-2.51636264803737	0.882947383636159	-2.84995764716406	0.00437250510728309	0.484718691173284	3.2033710963898	2.13134013947974	0.592486735773042	3.59727907950361	0.000321563411138238	0.0359193694288996	3.2033710963898	0.46980561806089	0.648986746186466	0.723906336795829	0.469123239386141	0.767003392395241	NA
isogroup34718	10.8578501767712	1.47597644972243	1.1716416394845	1.25975076335785	0.207759286566894	0.851103338217927	10.8578501767712	-1.65221632122266	0.832949386852064	-1.9835734887408	0.0473034070870542	0.413486537258884	10.8578501767712	3.04535138510122	0.811661954217617	3.7519947427334	0.000175433144051379	0.0069569463330727	NA
isogroup3475	5.21757499007045	0.79519571339903	0.827763621468164	0.960655545587556	0.336725390076618	0.907589359548931	5.21757499007045	-1.21902002110461	0.560268749290003	-2.17577729018334	0.0295719175925685	0.349231113802672	5.21757499007045	-1.46892947058527	0.543728121980482	-2.70158818571829	0.00690091772863932	0.0800770024001804	FOG: Immunoglobin and related proteins ; brain-specific angiogenesis inhibitor 3 E=3e-31
isogroup34785	4.77039520324327	0.0796979076220009	0.793987436064255	0.100376786838162	0.920045198097889	0.994468211842765	4.77039520324327	0.00207683549686487	0.5685993728177	0.00365254623228494	0.997085696233643	0.999479463380897	4.77039520324327	1.75873565098803	0.567894544341513	3.09694056495528	0.00195529072829601	0.0360349738377273	NA
[truncated: 608 more rows]
