# Supplementary material for: Intraspecific differences in molecular stress responses and coral pathobiome contribute to mortality under bacterial challenge in Acropora millepora
Source: Sci Rep. 2017 Jun 1;7:2609. doi: 10.1038/s41598-017-02685-1 (PMC5454005; doi:10.1038/s41598-017-02685-1)
Supplement: Supplementary file 4 — Supplementary Data 3 [file 41598_2017_2685_MOESM4_ESM.zip]

Archive with 1 entries (1 files):
- SuppData3_significantExpressionResultsPC1.txt
