# Supplementary material for: Intraspecific differences in molecular stress responses and coral pathobiome contribute to mortality under bacterial challenge in Acropora millepora
Source: Sci Rep. 2017 Jun 1;7:2609. doi: 10.1038/s41598-017-02685-1 (PMC5454005; doi:10.1038/s41598-017-02685-1)
Supplement: Supplementary file 4 — Supplementary Data 3 [file 41598_2017_2685_MOESM4_ESM.zip › SuppData3_significantExpressionResultsPC1.txt]

V1	baseMean	log2FoldChange	lfcSE	stat	pvalue	padj	annotation
isogroup10312	87.2976798635435	6.91392274682913	1.74745061356588	15.7735193374397	7.13948122266729e-05	0.0442824283906807	Predicted RNA-binding protein Pno1p interacting with Nob1p and involved in 26S proteasome assembly ; RNA-binding protein PNO1 E=3e-62
isogroup11063	4.0300793064869	12.7029553590913	4.07085159479022	11.1401725854545	0.000844780312819546	0.0999244615545656	Alpha 2-macroglobulin receptor-associated protein
isogroup11178	9.82093831815917	-10.7353923703521	3.123320012555	12.2583466917038	0.000463181701418591	0.0863963352650636	NA
isogroup1130	9.15598140570126	-14.2943681004979	4.21453431962967	11.4935509940408	0.000698380821833444	0.0952723880622438	Receptor-activated Ca2+-permeable cation channels (STRPC family) ; transient receptor potential cation channel subfamily C member 4 E=1e-134
isogroup11339	6.14200492645145	-17.8416185470985	4.6042622298607	15.0139182242444	0.000106721173650164	0.0486407946415834	ATP-dependent RNA helicase ; ATP-dependent RNA helicase DDX23/PRP28 [EC:3.6.4.13] E=6e-32
isogroup11613	11.6750637726561	8.93606595401975	2.69482079296447	11.6004567082646	0.000659356252217441	0.0949095078241994	Replication factor C, subunit RFC4 ; replication factor C subunit 3/5 E=2e-63
isogroup12148	48.9087385717315	-12.8685434667814	3.49898644241744	11.547408341033	0.000678437611775155	0.0949095078241994	Triglyceride lipase-cholesterol esterase ; lysosomal acid lipase/cholesteryl ester hydrolase [EC:3.1.1.13] E=4e-159
isogroup12469	15.0710330097777	-15.401196627683	4.44988962468727	11.6525216713882	0.000641155642787376	0.0942239742112478	Vesicle coat complex COPII, subunit SEC13 ; transcription initiation factor TFIID subunit 5 E=2e-07
isogroup12605	17.0697980861322	10.0517099340734	3.02783282049444	11.33029163761	0.00076252924912118	0.0989703647653199	SAM-dependent methyltransferases
isogroup12661	21.1354264410881	12.3272357505999	2.71767274501177	21.167858341738	4.20762102468841e-06	0.0201324847776465	Nucleolar GTPase/ATPase p130
isogroup12791	9.98515546867906	-12.2638047907547	3.52069232983356	12.2236698975101	0.000471870218726672	0.0863963352650636	Fibrillins and related proteins containing Ca2+-binding EGF-like domains ; delta E=9e-147
isogroup12796	17.0518431177006	-18.8715001801224	5.24344832883715	12.7600302185829	0.000354105175376469	0.0790069121065788	Meprin A metalloprotease ; meprin A, beta [EC:3.4.24.18] E=5e-130
isogroup13210	11.3440334779843	9.23686196988755	2.34098470736613	16.4584429004082	4.97282220476321e-05	0.0401942168094999	NA
isogroup13308	5.16027688066244	16.3107016492913	4.79015398161299	12.6829166893529	0.000369011504470984	0.0790069121065788	Dehydrogenases with different specificities (related to short-chain alcohol dehydrogenases) ; retinol dehydrogenase 13 [EC:1.1.1.-] E=3e-88
isogroup13745	21.6817921823344	7.86943502187483	2.19060600288647	13.5772132105863	0.000228947884377745	0.0665575746379213	Nuclear localization sequence binding protein ; heterogeneous nuclear ribonucleoprotein M E=1e-05
isogroup14100	7.87602850317862	10.7233420225462	2.82911560197888	13.3726622397282	0.000255318675851164	0.0675387529992469	FOG: 7 transmembrane receptor ; neuropeptide Y receptor, invertebrate E=1e-58
isogroup14744	16.1231099507112	-10.8323776464898	3.08592444046993	12.4991643572689	0.000407134085259068	0.0834280817807631	NA
isogroup14764	9.56395494406843	-18.4469385320657	5.67080516014005	11.1931411180454	0.000821002441780619	0.0989703647653199	NA
isogroup14979	13.4743280216721	-26.8531404330577	5.99057338350838	15.7075933374736	7.39267951424248e-05	0.0442824283906807	NA
isogroup15382	13.3618345353354	-11.7727513452622	3.1945408198035	13.726506424332	0.000211449105261156	0.0645627572490643	WD40 repeat protein
isogroup15789	6.17174899951676	-19.1939715642597	5.32691979884572	13.0304525436293	0.000306466484092028	0.0760140883373734	NA
isogroup16666	5.60151305902534	15.9216172441102	4.57305195231155	13.4479076132987	0.000245279585698245	0.0673315602325239	NA
isogroup17284	5.92571113833299	12.4776050086695	3.67063886434616	12.1845089375141	0.0004818802301716	0.0863963352650636	Ankyrin
isogroup17751	19.3859967548717	-25.3116619618031	7.18598176844771	13.0817916527464	0.000298180113329463	0.0760140883373734	NA
isogroup18425	3.54312321388557	-24.6665278059191	6.47379514566467	14.6397212816866	0.000130142452739331	0.0525956262473479	Collagens (type IV and type XIII), and related proteins ; folate receptor E=3e-53
isogroup18955	61.0021886461432	16.7141626379406	4.11859099897863	14.335232138242	0.000152974935092764	0.0546124949863994	Histone H2B ; histone H2B E=3e-58
isogroup19065	14.4790748288572	21.0255719573348	6.32927413809957	11.9342217560838	0.000551121452633825	0.0921639771766612	Succinate dehydrogenase membrane anchor subunit and related proteins ; succinate dehydrogenase (ubiquinone) membrane anchor subunit [EC:1.3.5.1] E=2e-42
isogroup19933	22.7167811871175	-14.7553981601127	4.00572922442231	14.2578739254061	0.000159392570408305	0.0546124949863994	Anti-apoptotic Bcl-2 family proteins, prevent opening of mitochondrial porin channel ; apoptosis regulator BCL-W E=7e-21
isogroup20833	13.5734014455129	13.4576758924651	2.81565785513444	21.9299020570213	2.82792990868404e-06	0.0201324847776465	NA
isogroup20859	6.11745745710872	-23.7038197315602	5.95164773545417	18.4168076005649	1.77485538069954e-05	0.0258223709337976	NA
isogroup21031	43.3988231400871	-8.03572042374331	2.30425561942722	12.9880713364288	0.000313481703226504	0.0760140883373734	Transcription factor IIB
isogroup21295	46.9477193590286	17.3404977226626	5.01282020825825	11.1524774238267	0.000839195260688774	0.0999244615545656	Carbonic anhydrase ; carbonic anhydrase [EC:4.2.1.1] E=5e-60
isogroup2155	19.7875118030258	-12.3711310012129	3.1508860845235	15.062386351437	0.000104015421770405	0.0486407946415834	Smoothened and related G-protein-coupled receptors ; frizzled 5/8 E=4e-152
isogroup22375	9.2510352785618	-21.087111054258	6.19525217794746	11.6865339889212	0.000629540618485286	0.0942239742112478	Myosin class II heavy chain
isogroup22580	16.969798920199	-19.1623884420006	6.03657578161987	11.5046173645739	0.000694235197864278	0.0952723880622438	NA
isogroup22620	5.6474536720138	-17.8263431425772	5.05190504815021	11.9507574719628	0.000546251682839367	0.0921639771766612	NA
isogroup22997	114.280021847276	5.426651652834	1.54923731791593	12.1529462162198	0.000490103823801803	0.0863963352650636	Conserved alpha-helical protein
isogroup2306	8.60361923204177	8.62934065594578	2.48962306463016	12.1882419876665	0.000480916847392457	0.0863963352650636	Predicted RNase ; polyglutamine-binding protein 1 E=5e-05
isogroup23093	4.33816670512634	-29.5199018863278	8.45394135594865	13.5208798154061	0.000235923784724169	0.0665575746379213	G1/S-specific cyclin D ; cyclin D2 E=5e-32
isogroup23379	24.9028740770487	-6.48719885658723	1.86888556736869	11.8914512062293	0.000563921676795419	0.0921853536595117	Uncharacterized conserved protein
isogroup23471	41.1515549882793	6.46096473616856	1.8034429848311	12.6726503601737	0.000371043199099496	0.0790069121065788	NA
isogroup23603	3.04791405409766	27.4872812739571	8.58501591417207	12.2701550473505	0.000460260029237047	0.0863963352650636	NA
isogroup2368	22.2500804581372	6.27005965144485	1.8361666298984	11.5499543988636	0.000677509184546077	0.0949095078241994	RNA helicase ; ATP-dependent RNA helicase DDX42 [EC:3.6.4.13] E=2e-168
isogroup23680	7.82622697155902	-33.5430988811149	7.73813165452253	17.4881599218236	2.8910253616401e-05	0.030043948561787	Defense-related protein containing SCP domain
isogroup24375	3.84704850771029	-16.4566410122064	4.77220080150226	12.3126175685275	0.000449906594984737	0.0863963352650636	NA
isogroup24975	19.2787608958304	-37.4322270680046	8.79970420958259	14.8934036185453	0.000113760079321996	0.0486792762957564	NA
isogroup2518	65.1113797467974	4.44624391996237	1.24103399098546	12.7354122732246	0.000358796725013725	0.0790069121065788	G protein-coupled receptor kinase ; G protein-coupled receptor kinase [EC:2.7.11.16] E=2e-168
isogroup25445	24.3414002422859	8.13870763683971	2.51310099029641	11.5509874709272	0.000677132837988351	0.0949095078241994	Uncharacterized conserved protein
isogroup25599	5.14245000895692	-29.4426559070446	7.74055700447011	15.9688052925929	6.4394878842321e-05	0.0442824283906807	NA
isogroup2605	43.0341543455204	5.8396947073069	1.21835349295962	22.7838202748624	1.81285524197893e-06	0.0201324847776465	Ca2+-dependent lipid-binding protein CLB1/vesicle protein vp115/Granuphilin A, contains C2 domain ; phosphatidylinositol-4-phosphate 3-kinase [EC:2.7.1.154] E=4e-16
isogroup26272	3.90821882213732	-18.4720305271934	5.96518514336513	11.3542448257035	0.000752757230294558	0.0989703647653199	NA
isogroup26508	10.531618512972	12.4462606340441	3.10674394785459	15.8705778074735	6.78249909810669e-05	0.0442824283906807	Major epididymal secretory protein HE1 ; Niemann-Pick C2 protein E=7e-63
isogroup26584	27.7175521344064	-9.43088383324899	2.85551537715682	11.7459630960065	0.000609753480074597	0.0942239742112478	mannose receptor, C type E=4e-13
isogroup26848	22.9933199181246	-9.13243606418889	2.71031390906443	11.4719034271283	0.000706562768378463	0.0952723880622438	NA
isogroup27159	8.90346081174748	12.130106672077	3.51835185194463	12.6543257314874	0.000374697706739565	0.0790069121065788	Dynein light chain ; dynein light chain Tctex-type 1 E=2e-73
isogroup27170	12.9403432758026	-9.73816688943551	2.85981751324914	12.2591652558692	0.00046297856651111	0.0863963352650636	NA
isogroup27179	5.02635944163618	30.7339434763107	9.60014964847363	11.2942000982791	0.000777495917879302	0.0989703647653199	NA
isogroup27563	17.0969374573177	-8.3450755427307	2.22433790085721	14.3869687067936	0.000148828694831103	0.0546124949863994	Ca2+-binding protein, EF-Hand protein superfamily ; calcium-binding protein CML E=5e-42
isogroup27669	11.4640531180877	8.78260704523145	2.31889034895974	14.3383773838058	0.000152719582135098	0.0546124949863994	NA
isogroup28076	38.4074663983402	-39.0578256944567	8.8388086343519	16.5259902779449	4.79877658989134e-05	0.0401942168094999	NA
isogroup29126	3.75304797111907	13.1623782460745	3.80762202960504	11.7248159025315	0.000616721494016242	0.0942239742112478	NA
isogroup30696	168.784863821251	-20.0033945373807	4.68371702887497	15.6060837519868	7.80032152074814e-05	0.0442824283906807	NA
isogroup3113	3.68989507079916	15.4835438803905	4.5484308788237	13.9220880831578	0.000190546065995493	0.0602664068297485	Ras GTPase-activating protein ; Ras GTPase-activating protein 3 E=4e-44
isogroup31390	17.9851976595109	10.2447768905373	2.22634190870283	20.6425952617692	5.53508413709436e-06	0.0201324847776465	SCF ubiquitin ligase, Rbx1 component
isogroup3157	12.9620443527102	-10.2078712657039	2.916925294021	13.0099098298861	0.000309846861426312	0.0760140883373734	Vesicle coat complex COPI, beta subunit ; AP-2 complex subunit beta-1 E=2e-10
isogroup3209	27.6793429596501	5.63791853192853	1.62515508828528	11.7779121688483	0.000599376712549949	0.093767008504185	NA
isogroup32140	6.67174057429087	21.2172094170629	5.11862583731986	18.1763117709154	2.01367940137641e-05	0.0266336560096595	NA
isogroup32537	32.2195034233393	8.56201843046341	2.36292434402028	12.6762957263182	0.000370320496720197	0.0790069121065788	NA
isogroup34065	25.6349062442538	-31.9959105233396	7.81403233813204	15.5788330227527	7.9135551457674e-05	0.0442824283906807	NA
isogroup3425	31.0067201519643	-30.2433772836916	7.00988619931714	19.100560745968	1.24008446693715e-05	0.0230134243112845	NA
isogroup3428	2.99971569904147	-21.2652672978205	4.95029574604744	19.1557688253098	1.20472846185606e-05	0.0230134243112845	Ficolin and related extracellular proteins ; vascular cell adhesion molecule 1 E=5e-127
isogroup34459	5.9044357824139	-21.8956781316719	5.68973665417522	16.8801304380752	3.98162059728607e-05	0.0386190653799434	NA
isogroup34988	30.0878382996173	10.4251904782142	3.08802963201583	11.8381422888476	0.000580296898786067	0.0925539766221017	NA
isogroup36348	5.73768392557144	16.8540793455099	4.78593811071256	11.6878350790502	0.000629100547606786	0.0942239742112478	NA
isogroup3692	28.6032157528848	-24.5859635211995	6.55794568500404	11.1964592138349	0.000819535641773703	0.0989703647653199	Collagens (type IV and type XIII), and related proteins ; discoidin domain receptor family member 1 [EC:2.7.10.1] E=5e-122
isogroup38324	3.55408311415046	18.243849098277	4.54053308138779	17.9643553825345	2.25080475389788e-05	0.0272891319703836	NA
isogroup38336	6.02802899528035	12.9112269691749	3.65002760734036	12.8754528282533	0.000332920160911107	0.0790069121065788	NA
isogroup39396	3.50003160199996	-32.5672631724012	7.59426182199802	17.7112987836544	2.57094972805108e-05	0.0287728827641655	NA
isogroup3940	30.8667600846821	-9.40782782925425	2.5584237719137	14.3041144598803	0.000155524571234306	0.0546124949863994	Vacuolar assembly/sorting protein VPS9
isogroup3979	24.1185390801005	-18.0933653886567	5.10568087501368	14.4938404056448	0.000140618590817491	0.0546124949863994	Zn-finger protein ; ring finger and CHY zinc finger domain-containing protein 1 E=1e-123
isogroup4036	8.79015033285834	16.5053079895001	4.13852913654666	15.7253291936359	7.32368727185452e-05	0.0442824283906807	Collagens (type IV and type XIII), and related proteins ; collagen, type VI, alpha E=4e-154
isogroup40961	6.41273975848324	-13.5918590663073	3.91527613856333	13.5804751501283	0.000228550376190699	0.0665575746379213	NA
isogroup41313	3.70491993936145	15.4398526077049	4.45613123068846	11.9991534960836	0.000532247207612335	0.091314341021789	NA
isogroup4193	14.216075054818	-19.5842471459031	5.15111380595231	15.4275504983055	8.57292810274972e-05	0.0461953818395947	cAMP-dependent protein kinase types I and II, regulatory subunit ; protein kinase, cGMP-dependent [EC:2.7.11.12] E=6e-22
isogroup42260	22.342511038628	-14.6558965376985	4.31639237827097	11.8222807739252	0.000585261244706396	0.0925539766221017	NA
isogroup4248	47.6683419182376	-11.0391749351752	3.063113136768	14.2342161883797	0.000161408844897599	0.0546124949863994	FOG: Low-complexity
isogroup4394	56.207908140066	3.38402212189873	1.0127690928492	11.2147117019796	0.000811514157958668	0.0989703647653199	Predicted RNA-binding protein, contains SWAP and G-patch domains
isogroup45459	3.45370910813359	15.8123885375016	4.63133661573045	12.2157378677876	0.000473880650833452	0.0863963352650636	NA
isogroup4560	30.3575572027086	5.08047216175298	1.51807236210344	11.1997599588699	0.000818079139568193	0.0989703647653199	Ran-binding protein RANBP1 and related RanBD domain proteins ; E3 SUMO-protein ligase RanBP2 E=1e-34
isogroup46434	8.28644744836623	-31.7331077488793	8.19087520690983	15.149221135366	9.93392834924798e-05	0.0486407946415834	NA
isogroup481	29.4989760850704	-7.72986946984097	2.31838039537074	11.389828945952	0.000738473303887088	0.098569248607828	Dual-specificity tyrosine-phosphorylation regulated kinase ; dual-specificity tyrosine-(Y)-phosphorylation regulated kinase [EC:2.7.12.1] E=2e-60
isogroup5091	9.56502614349593	-17.8748353504607	5.00516692820502	13.7127353455429	0.000213005178909553	0.0645627572490643	NA
isogroup541	68.2438016119725	-9.8763537336991	2.66399279845252	13.5053415462884	0.000237885344777779	0.0665575746379213	Na+-independent Cl/HCO3 exchanger AE1 and related transporters (SLC4 family) ; solute carrier family 4 (sodium bicarbonate cotransporter), member 4 E=1e-179
isogroup5635	21.2818199958916	-9.44473604858256	2.77880525724718	12.6063618881793	0.000384436034681292	0.0799022838368302	NA
isogroup5792	274.426585880868	-27.3429996072356	7.05485256859972	12.1424155952996	0.000492878948862484	0.0863963352650636	Disintegrin metalloproteinases with thrombospondin repeats ; a disintegrin and metalloproteinase with thrombospondin motifs 16 [EC:3.4.24.-] E=3e-176
isogroup5905	16.4278249722692	-25.7712557730118	7.05497211872796	12.7300051321575	0.000359835556142811	0.0790069121065788	NA
isogroup6098	4.11029342966458	-34.4077400835219	8.56824912355459	15.9479820838763	6.51071481026567e-05	0.0442824283906807	TNF receptor-associated factor ; TNF receptor-associated factor 2 E=4e-90
isogroup6176	4.25073193185416	-15.4994808200299	3.93684193597148	16.6209186649342	4.5644800545711e-05	0.0401942168094999	Predicted E3 ubiquitin ligase ; E3 ubiquitin-protein ligase SH3RF1 [EC:6.3.2.19] E=8e-07
isogroup6301	12.9324043889696	-9.82549183453533	2.9791402263115	11.2713271192531	0.000787134361407087	0.0989703647653199	NA
isogroup6382	20.6321297249757	10.7342404051861	2.79165941282164	15.0619845587678	0.000104037565770049	0.0486407946415834	Uncharacterized conserved protein, contains TPR repeats
isogroup6420	12.95109347383	-16.5557286379639	3.80372153099156	18.8372319357263	1.42360862465847e-05	0.0230134243112845	Mitochondrial carrier protein MRS3/4 ; solute carrier family 25 (mitochondrial dicarboxylate transporter), member 10 E=2e-17
isogroup6582	6.1495713829813	-19.1104681862507	5.40152479946394	12.1710970430638	0.000485357515790998	0.0863963352650636	NA
isogroup667	3.12993088248071	-19.7556645877047	4.73477247476576	18.8758839511506	1.39505186008238e-05	0.0230134243112845	Amino acid transporters ; solute carrier family 12 (sodium/potassium/chloride transporter), member 2 E=5e-166
isogroup6908	29.9733410788085	-17.6393283541275	5.15530606099257	11.5968568243453	0.000660633803872156	0.0949095078241994	Signal transduction protein Enabled, contains WH1 domain ; sprouty E=1e-127
isogroup7272	6.64657218171992	-11.3699720542016	3.52370589098288	11.1883860697166	0.000823109089051048	0.0989703647653199	NA
isogroup7606	9.29995480159582	-19.0167772488412	6.12665741513919	11.2417179080543	0.000799790952219554	0.0989703647653199	Protein phosphatase, regulatory subunit PPP1R3C/D ; protein phosphatase 1, regulatory (inhibitor) subunit 3 E=1e-138
isogroup7637	19.2326772772528	7.66842641805665	2.23947847906032	11.994813525693	0.000533488142611318	0.091314341021789	Predicted RNA-binding protein ; plasminogen activator inhibitor 1 RNA-binding protein E=2e-72
isogroup7969	3.62032526681075	14.1550271242349	3.90398110089748	14.0318154015856	0.000179743543287802	0.0581130846954274	Caspase, apoptotic cysteine protease ; caspase 7 [EC:3.4.22.60] E=1e-150
isogroup8109	35.3968668321282	-13.2453502011414	3.58845917816711	12.8473400650179	0.00033795930737208	0.0790069121065788	IK cytokine down-regulator of HLA class II
isogroup8199	13.0753104692871	-11.5963870612154	3.14013811379094	13.3999634986378	0.000251629194836534	0.0675387529992469	Ficolin and related extracellular proteins ; ficolin E=8e-145
isogroup8436	4.34148901717445	-19.0366055110629	5.64546565914219	11.2122967947696	0.00081257087414734	0.0989703647653199	Predicted G-alpha GTPase interaction protein, contains GoLoco domain ; superkiller protein 3 E=6e-33
isogroup8520	51.2584175926511	7.11719599962816	1.82483748752276	15.0092820932316	0.000106983670941691	0.0486407946415834	NA
isogroup8709	10.420334013735	19.8875707778695	4.73918691191936	18.966313487613	1.33046799595282e-05	0.0230134243112845	NA
isogroup8786	27.1591648378612	-20.5209006423057	5.50390532593686	14.9013850422479	0.000113279784914256	0.0486792762957564	Regulatory protein MLP and related LIM proteins ; cysteine and glycine-rich protein E=4e-107
isogroup9102	5.26188513007606	-25.7376566919577	8.29731546642595	13.0125389377264	0.000309412143105889	0.0760140883373734	NA
isogroup9149	7.4946612625613	9.17438131954836	2.71117364663296	11.4701621549059	0.000707225095245194	0.0952723880622438	Aromatic amino acid aminotransferase and related proteins ; aspartate aminotransferase [EC:2.6.1.1] E=4e-06
isogroup931	52.184349860752	-14.7488287132527	4.182714521296	11.8948416471073	0.000562896133528741	0.0921853536595117	Fibroblast/platelet-derived growth factor receptor and related receptor tyrosine kinases ; neural cell adhesion molecule E=6e-154
isogroup9409	14.3358682106096	6.99905640188018	1.97428544618928	12.2698669476376	0.000460331090247923	0.0863963352650636	Uncharacterized conserved protein
isogroup9485	69.000845376564	-19.5169310398955	5.11464617291992	14.719016073612	0.000124781409017134	0.0518698491368652	Rhodanese-related sulfurtransferase
isogroup9522	3.05559128810427	-17.6497722396101	4.90233092762396	14.0417986132413	0.000178791859242144	0.0581130846954274	Uncharacterized conserved protein, contains DM10 domain
isogroup9623	24.1326824679381	-11.8818583572269	3.77241865037022	11.2580339737366	0.000792791346626296	0.0989703647653199	NA
isogroup9650	11.6519593039679	10.4943721442366	3.0985293582481	11.6684170258269	0.000635700766778379	0.0942239742112478	NA
isogroup9777	51.2728715957372	27.8532336049158	7.98100883736456	11.8551796188402	0.000575011893284809	0.0925539766221017	NA
