# Supplementary material for: Intraspecific differences in molecular stress responses and coral pathobiome contribute to mortality under bacterial challenge in Acropora millepora
Source: Sci Rep. 2017 Jun 1;7:2609. doi: 10.1038/s41598-017-02685-1 (PMC5454005; doi:10.1038/s41598-017-02685-1)
Supplement: Supplementary file 5 — Supplemental File 1 [file 41598_2017_2685_MOESM5_ESM.zip › SuppFile1_zooxType.pl]

#!/usr/bin/perl

my $usage="

zooxType.pl:

Calculates relative representations of zooxanthellae clades (A,B,C,D)
using SAM files with RAD reads mapped to combined reference in which
host: chr1-chr10
A: chr11
B: chr12
C: chr13
D: chr14

Calculates number of high-quality (= high uniqueness) mappings a proxy of relative 
clade abundance in each SAM file. 

arguments and defaults:

ext=sam : extension of SAM files
minq=40 : minimum mapping quality

output: 

tab-delimited table (printed to STDOUT) of relative proportions of clades,
in the form of 

sample\tsitesA\tsitesB\tsitesC\tsitesDf\tcountA\tcountB\tcountC\tcountD\tfracA\tfracB\tfracC\tfracD

";

my $ext="sam";
if (" @ARGV "=~/ext=(\S+)/) { $ext=$1;}
my $minq=40;
if (" @ARGV "=~/minq=(\d+)/) { $minq=$1;}

opendir THIS, ".";
my @files=grep/\.$ext$/, readdir THIS;
@files=sort {$a cmp $b} @files;
if ($#files==-1) { die $usage; }

print "sample\tsitesA\tsitesB\tsitesC\tsitesDf\tcountA\tcountB\tcountC\tcountD\tfracA\tfracB\tfracC\tfracD\n";

foreach my $file (@files){
	my $sA=0;
	my $sB=0;
	my $sC=0;
	my $sD=0;
	my $nA=0;
	my $nB=0;
	my $nC=0;
	my $nD=0;
	my $fA=0;
	my $fB=0;
	my $fC=0;
	my $fD=0;
	my %seenA={};
	my %seenB={};
	my %seenC={};
	my %seenD={};
	my $site;
	my $qual;
	next if ($file=~/HASH/);
	open INF, $file or die "$usage\n\nCannot open sam file $file\n\n";
	while (<INF>) {
		if ($_=~/\tchr11\t(\d+)\t(\d+)/) {
			$qual=$2;
			$site=$1;
			next if ($qual<$minq);
#warn "$file:A:Q=$qual:S=$site\n$_"; 
			$nA++;
			if (!$seenA{$site}) {
				$seenA{$site}=1;
				$sA++;
			}
		}
		elsif ($_=~/\tchr12\t(\d+)\t(\d+)/) {
			$qual=$2;
			$site=$1;
			next if ($qual<$minq);
			$nB++;
			if (!$seenB{$site}) {
				$seenB{$site}=1;
				$sB++;
			}
		}
		elsif ($_=~/\tchr13\t(\d+)\t(\d+)/) {
			$qual=$2;
			$site=$1;
			next if ($qual<$minq);
			$nC++;
			if (!$seenC{$site}) {
				$seenC{$site}=1;
				$sC++;
			}
		}
		elsif ($_=~/\tchr14\t(\d+)\t(\d+)/) {
			$qual=$2;
			$site=$1;
			next if ($qual<$minq);
			$nD++;
			if (!$seenD{$site}) {
				$seenD{$site}=1;
				$sD++;
			}
		}
	}
	my $sumf=$nA+$nB+$nC+$nD;
	if ($sumf==0) { 
		print "$file\t$sA\t$sB\t$sC\t$sD\t$nA\t$nB\t$nC\t$nD\tNA\tNA\tNA\tNA\n";
		next;
	}
	$fA=sprintf("%.3f",$nA/$sumf);
	$fB=sprintf("%.3f",$nB/$sumf);
	$fC=sprintf("%.3f",$nC/$sumf);
	$fD=sprintf("%.3f",$nD/$sumf);
 	print "$file\t$sA\t$sB\t$sC\t$sD\t$nA\t$nB\t$nC\t$nD\t$fA\t$fB\t$fC\t$fD\n";
 }
 
